# Supplementary material for: Clonal replacement and heterogeneity in breast tumors treated with neoadjuvant HER2-targeted therapy
Source: Nat Commun. 2019 Feb 8;10:657. doi: 10.1038/s41467-019-08593-4 (PMC6368565; doi:10.1038/s41467-019-08593-4)
Supplement: Supplementary file 4 — Supplementary Data 1 [file 41467_2019_8593_MOESM4_ESM.xlsx]

## Sheet: SuppData1A
Supplementary Data 1A: Characteristics of multiregion untreated breast tumors analyzed in this study
Case Name	Cohort	Case ID	No. Samples	Tumor Type	Purity*	Median Coverage (Mutations)	WGS/WES	FFPE/FF	Number Mutations†	Mean Number Mutations per Sample	Tumor Size	Grade	Cellularity from Pathology	HFR
P6	this paper (untreated)	N/A	4	ER-/HER2+	.50, .62, .56, .46	120, 58, 175, 180	WES	FFPE	304	150.5	3.3 cm	3	.9, .6	0.247
HER2_2	Ullah, J Clin Invest 2018	4	4	ER-/HER2+	.65,.56,.51,.52	52.5, 68, 59, 62	WES	FFPE	126	81.25	2 cm	3		0.135
ER_1	this paper (untreated) (METABRIC)	MB_417	2	ER+/HER2-	.88, .76	59, 81	WES	FFPE	502	241.5	4 cm	2	0.67	0.41
ER_2	this paper (untreated) (METABRIC)	MB_579	2	ER+/HER2-	.75, .81	37, 104	WES	FFPE	521	236.5	2.9 cm	2	0.75	0.305
ER_3	Savas, Plos Medicine 2016	ER1	3	ER+/HER2-	.54, .62, .69	66, 66, 54	WES	FFPE	885	241				0.326
ER_4	Yates, Nature Medicine 2015	PD9694	2	ER+/HER2-	.48, .49	45, 53	WGS	FF	2102	1354.5	2.6 cm	2		0.7
ER_5	Barry, Clinical Cancer Res 2018	Pat.2	2	ER+/HER2-	.44, .45	109107	WES	FF	137	104.5	3.8 cm	3		0.25
ER_6	Barry, Clinical Cancer Res 2018	Pat.7	2	ER+/HER2-	.58, .56	173177	WES	FF	40	33.5	6 cm	2		0.0833
TN_1	this paper (untreated) (METABRIC)	MB_582	3	TNBC	.91, .86, .82	62, 46, 35	WES	FFPE	529	185.667	3 cm	3	0.85	0.167
TN_2	Yates, Nature Medicine 2015	PD9770	2	TNBC	.5, .39	36, 39	WGS	FF	3489	2244	3.1 cm	3		0.536
TN_3	Yates, Nature Medicine 2015	PD9776	2	TNBC	.52, .45	41, 36	WGS	FF	6599	6473	3.5 cm	2		0.015
TN_4	Barry, Clinical Cancer Res 2018	Pat.11	2	TNBC	.60, .68	161106	WES	FF	203	157	5 cm	3		0.186
TN_5	Barry, Clinical Cancer Res 2018	Pat.14	2	TNBC	.47,.71	54, 75	WES	FF	42	31	2.1 cm	2		0.36
TN_6	Barry, Clinical Cancer Res 2018	Pat.6	2	TNBC	.60, .69	124150	WES	FF	212	175.5	4.5 cm	3		0.12
TN_7	Ullah, J Clin Invest 2018	11	4	TNBC	.56, .69, .67, .48	87,47,40,89	WES	FFPE	51	41.25	3.5 cm	3		0.045
* For Savas case, the Ullah cases, and the internal cases, purity was estimated using Titan. For all other cases, purity was obtained from previously published results.
† Number of mutations is those covered at least 20 reads in all samples, with alternate allele supported by at least 4 reads in at least one sample.
TNBC = triple-negative breast cancer, WGS = whole-genome sequencing, WES = whole-exome sequencing, FFPE = formalin-fixed paraffin-embedded, FF = fresh-frozen

## Sheet: SuppData1B
Supplementary Data 1B: Characteristics of single-region pre-treatment and multi-region post-treatment breast tumors analyzed in this study
Case Name	No. Pre-treatment Samples	Pre-treatment Tumor Size^	Pre-treatment Sample Purity*	Pre-treatment Median Coverage (Mutations)	No. Post-treatment Samples	Post-treatment Tumor Size^	Purity for Each Post-treatment Sample*	Post-treatment Median Coverage (Mutations)	Tumor Type	Number Mutations†	Number Mutations Pre-treatment	Mean Number Mutations per Sample Post-treatment	Grade	Cellularity from Pathology (Pre- and Post-treatmemt)	Post-treatment HFR
P1	1	9 cm	0.47	72	3	3 cm	.77, .62, .84	157, 85, 155	ER-/HER2+	1064	731	230	3	.9, .75	0.26
P2	1	7 cm	0.59	58	2	5.5 cm	.88, .74	146, 50	ER+/HER2+	339	306	59.5	3	.75, .8	0.1
P3	1	6 cm	0.77	100	2	2 cm	.49, .67	47, 94	ER-/HER2+	362	83	186	3	.75, .9	0.54
P4	1	15 cm	0.42	83	6	4.5 cm	.45, .46, .61, .38, .46, .48	161, 103, 92, 51, 67, 75	ER-/HER2+	331	134	85.333	3	.9, .75	0.41
P5	1	5 cm	0.61	111	4	4 cm	.76, .79, .79, .79	202, 192, 160, 98	ER-/HER2+	2058	586	987.25	3	.8, .95	0.11
* Purity was estimated using Titan.
† Number of mutations is those covered at least 20 reads in all samples, with alternate allele supported by at least 4 reads in at least one sample.
All cases were processed using whole-exome sequencing (WES) of formalin-fixed paraffin-embedded (FFPE) tissue
^ Tumor sizes are measured via the longest axis of the largest post-treatment tumor mass

## Sheet: SuppData1C
Supplementary Data 1C: Characteristics of multiregion untreated non-breast tumors analyzed in this study
Case Name	Cohort	No. Samples	Tumor Type	Purity*	Median Coverage (Mutations)	WGS/WES	FFPE/FF	Number Mutations†	Mean Number Mutations per Sample	Tumor Size	Tumor Grade	Tumor Stage	HFR
COAD.G	Sottoriva, Nature Genetics 2015	2	Colorectal Carcinoma	.908,.723	130116	WES	FF	285	221	5.3 cm		3	0.092
COAD.M	Sottoriva, Nature Genetics 2015	2	Colorectal Carcinoma	.798,.904	92.5,89	WES	FF	1158	794	3 cm		2	0.025
COAD.N	Sottoriva, Nature Genetics 2015	2	Colorectal Carcinoma	.741,.891	88101	WES	FF	771	583	2.3 cm		1	0.105
COAD.O	Sottoriva, Nature Genetics 2015	2	Colorectal Carcinoma	.921,.805	99109	WES	FF	461	369.5	9.5 cm		3	0.087
COAD.U	Sottoriva, Nature Genetics 2015	2	Colorectal Carcinoma	.891,.926	111114	WES	FF	305	254	3.9 cm		2	0.084
COAD.W	Sottoriva, Nature Genetics 2015	2	Colorectal Carcinoma	.890,.790	133167	WES	FF	1982	1829	3.4 cm		1	0.029
ESCA.14	Ross-Innes, Nature Genetics, 2015	3	Esophageal adenocarcinoma	.848,.864,.864	67,66,64	WGS	FF	22073	16813.7	3 cm		3A	0.0091
ESCA.4	Ross-Innes, Nature Genetics, 2015	2	Esophageal adenocarcinoma	.682,.813	81,57	WGS	FF	20742	18109.5	5 cm		3A	0.019
ESCA.8	Ross-Innes, Nature Genetics, 2015	3	Esophageal adenocarcinoma	.736,.664,.695	87,64,52	WGS	FF	33129	22381	3 cm		1B	0.148
GBM.0125	Kim, Genome Research, 2015	2	Glioblastoma	.878,.864	99, 235	WES		161	132				0.102
GBM.0221	Kim, Genome Research, 2015	2	Glioblastoma	.790,.806	99.5,187	WES		116	91				0.038
GLM.18P	Johnson, Science, 2013	3	Oligoastrocytoma	.771,.801,.671	129, 125, 139	WES		190	135.667		2		0.01
GLM.26P	Johnson, Science, 2015	2	Astrocytoma	.847,.832	140, 108	WES		96	78.5		2		0.049
LUAD.001	de Bruin, Science, 2014	2	Lung adenocarcinoma	.613,.712	109, 109.5	WES	FF	432	396.5	3 cm		2A	0.039
LUAD.270	Zhang, Science, 2014	3	Lung adenocarcinoma	.559,.785,.663	133, 123, 138.5	WES		488	332.333	4.5 cm		2	0.073
LUAD.292	Zhang, Science, 2014	3	Lung adenocarcinoma	.631,.578,.552	85, 100, 172	WES		109	83.667	3 cm		1	0.063
LUAD.4990	Zhang, Science, 2014	4	Lung adenocarcinoma	.746, .639,.647,.536	138, 125, 138, 181	WES		847	603.25	4.6 cm		2	0.093
* Purity was estimated using Titan.
† Number of mutations is those covered at least 20 reads in all samples, with alternate allele supported by at least 4 reads in at least one sample.
WGS = whole-genome sequencing, WES = whole-exome sequencing, FFPE = formalin-fixed paraffin-embedded, FF = fresh-frozen
