# Supplementary material for: Clonal replacement and heterogeneity in breast tumors treated with neoadjuvant HER2-targeted therapy
Source: Nat Commun. 2019 Feb 8;10:657. doi: 10.1038/s41467-019-08593-4 (PMC6368565; doi:10.1038/s41467-019-08593-4)
Supplement: Supplementary file 6 — Supplementary Data 3 [file 41467_2019_8593_MOESM6_ESM.xlsx]

## Sheet: SuppData3A
Supplementary Data 3A: Protein-altering driver or targetable mutations in untreated tumors
Case	Gene Name	Classification	Driver or Target?	Mutation Location	Ref	Alt	Protein Change	PolyPhen2 Prediction	Sample	CCF	Sample	CCF	Sample	CCF	Sample	CCF
P6	TP53	Clonal	BOTH	17:7577534	C	A	p.R249S	probably damaging	T1	0.7	T2_B1	1	T2_B4	1	T2_B5	0.83
P6	SPOP	HFR	DRIVER	17:47684661	G	A	p.A263V	possibly damaging	T1	0	T2_B1	0	T2_B4	0	T2_B5	1
P6	ZNF750	HFR	DRIVER	17:80788284	C	T	p.V636M	probably damaging	T1	0.67	T2_B1	0	T2_B4	0.93	T2_B5	0
P6	PTCH1	HFR	TARGET	9:98209339	C	T	p.G1400D	benign	T1	0	T2_B1	0	T2_B4	0	T2_B5	0.51
P6	AKT1	Subclonal	BOTH	14:105236697	G	T	p.S475*	probably damaging	T1	0.19	T2_B1	0	T2_B4	0	T2_B5	0
P6	MAP4K3	Subclonal	DRIVER	2:39492391	C	G	p.V697L	benign	T1	0	T2_B1	0	T2_B4	0	T2_B5	0.25
HER2_2	GNB1	HFR	DRIVER	1:1735879	G	A	p.R137C	probably damaging	15	0	16	1	110	0.551	111	1
HER2_2	PBRM1	Subclonal	DRIVER	3:52597435	G	A	p.A1285V	possibly damaging	15	0.141	16	0	110	0	111	0
HER2_2	PAPD5	Subclonal	DRIVER	16:50187933	C	T	p.S52L	possibly damaging	15	0	16	0	110	0.368	111	0
HER2_2	EPHA2	HFR	TARGET	3:89498489	G	A	p.G821R	probably damaging	15	0	16	0	110	0	111	0.686
HER2_2	BRCA2	Subclonal	TARGET	13:32906914	C	A	p.N433K	benign	15	0.109	16	0.34	110	0.225	111	0
ER_1	PIK3CA	Clonal	BOTH	3:178927980	T	C	p.C420R	probably damaging	corB	1	sec10	1
ER_1	EPHA2	Subclonal	DRIVER	1:16464389	C	A	p.S424I	benign	corB	0	sec10	0.47
ER_1	HRAS	Subclonal	BOTH	11:533854	G	A	p.R68W	probably damaging	corB	0	sec10	0.19
ER_1	MGA	Subclonal	DRIVER	15:42042026	G	A	p.R2074H	benign	corB	0.25	sec10	0
ER_1	NCOR1	Subclonal	DRIVER	17:16024399	G	A	p.P607S	benign	corB	0.12	sec10	0
ER_1	MPO	Subclonal	DRIVER	17:56356998	G	A	p.T145M	probably damaging	corB	0	sec10	0.26
ER_2	PIK3CA	Clonal	BOTH	3:178928067	C	A	p.P449T	probably damaging	corB	0.94	sec10	0.89
ER_2	SF3B1	Clonal	DRIVER	2:198266834	T	C	p.K700E	probably damaging	corB	0.97	sec10	0.83
ER_2	IGF1R	Clonal	TARGET	15:99456308	A	T	p.D542V	probably damaging	corB	0.85	sec10	1
ER_2	EGFR	HFR	BOTH	7:55229240	G	T	p.W516L	probably damaging	corB	0	sec10	0.67
ER_2	TCF7L2	Subclonal	DRIVER	10:114925646	C	T	p.P575L	probably damaging	corB	0	sec10	0.14
ER_2	SACS	Subclonal	DRIVER	13:23907228	G	A	p.S3596F	probably damaging	corB	0.16	sec10	0
ER_2	MAP2K1	Subclonal	BOTH	15:66729115	G	A	p.R108Q	possibly damaging	corB	0	sec10	0.11
ER_2	CASP8	Subclonal	DRIVER	2:202149982	G	T	p.A475S	benign	corB	0	sec10	0.11
ER_2	ERBB4	Subclonal	TARGET	2:212488736	G	A	p.P705S	probably damaging	corB	0.28	sec10	0
ER_3	PIK3CA	Clonal	BOTH	3:178936091	G	A	p.E545K	probably damaging	P1A	0.97	P1B	0.91	P1C	1
ER_3	PIK3CA	Clonal	BOTH	3:178938934	G	A	p.E726K	possibly damaging	P1A	0.61	P1B	0.87	P1C	0.78
ER_3	PIK3CB	Clonal	TARGET	3:138453508	G	C	p.P314A	benign	P1A	0.81	P1B	0.92	P1C	0.81
ER_3	MTOR	Subclonal	BOTH	1:11276220	T	C	p.I1034M	probably damaging	P1A	0.23	P1B	0	P1C	0
ER_3	ANK3	Subclonal	DRIVER	10:61844499	G	A	p.A1312V	possibly damaging	P1A	0	P1B	0	P1C	0.12
ER_3	NCOR1	Subclonal	DRIVER	17:15974736	C	T	p.G1380D	probably damaging	P1A	0	P1B	0	P1C	0.21
ER_3	MBD1	Subclonal	DRIVER	18:47800179	G	C	p.P401A	benign	P1A	0.34	P1B	0	P1C	0
ER_3	EP300	Subclonal	DRIVER	22:41542820	G	A	p.G711S	probably damaging	P1A	0.29	P1B	0	P1C	0
ER_3	ATR	Subclonal	TARGET	3:142269029	G	A	p.T974M	benign	P1A	0	P1B	0	P1C	0.14
ER_3	TAP1	Subclonal	DRIVER	6:32818746	G	A	p.P402L	probably damaging	P1A	0.19	P1B	0	P1C	0
ER_3	FGFR1	Subclonal	TARGET	8:38279417	G	A	p.H327Y	benign	P1A	0	P1B	0.17	P1C	0
ER_4	SF3B1	Clonal	DRIVER	2:198266834	T	C	p.K700E	probably damaging	a	0.595	c	0.834
ER_4	CREBBP	Clonal	BOTH	16:3820624	G	A	p.Q943*	probably damaging	a	1	c	1
ER_4	PTEN	HFR	BOTH	10:89692904	C	T	p.R130*	probably damaging	a	0	c	0.865
ER_4	PTEN	HFR	BOTH	10:89692911	G	A	p.G132D	probably damaging	a	0.79	c	0
ER_5	PIK3CA	Clonal	DRIVER	3:178936091	G	A	p.E545K	probably damaging	A	1	B	1
ER_5	MUC17	Subclonal	DRIVER	7:100679720	G	A	p.A1675T	benign	A	0	B	0.158195
ER_5	MUC17	Subclonal	DRIVER	7:100680313	G	A	p.I1872M	possibly damaging	A	0.455143	B	0.515854
TN_1	NOTCH2	Clonal	TARGET	1:120465325	C	T	p.A1646T	probably damaging	corA	0.99	sec10	1	sec4	1
TN_1	MET	Clonal	BOTH	7:116415120	G	C	p.G1072R	probably damaging	corA	0.94	sec10	1	sec4	1
TN_1	IDH2	Subclonal	BOTH	15:90630745	G	C	p.Y247*	probably damaging	corA	0	sec10	0.22	sec4	0
TN_1	ADNP	Subclonal	DRIVER	20:49509327	G	A	p.H642Y	probably damaging	corA	0	sec10	0.24	sec4	0
TN_1	FAT1	Subclonal	DRIVER	4:187539354	T	C	p.S2796G	possibly damaging	corA	0.09	sec10	0	sec4	0
TN_2	STX2	Clonal	DRIVER	12:131285802	G	C	p.L191V	possibly damaging	c	0.541	d	1
TN_2	ASXL1	Clonal	BOTH	20:31017154	A	T	p.K162M	probably damaging	c	1	d	1
TN_2	TP53	Clonal	BOTH	17:7577022	G	A	p.R306*	probably damaging	c	1	d	1
TN_2	PIK3CA	Clonal	BOTH	3:178952085	A	G	p.H1047R	possibly damaging	c	0.947	d	1
TN_3	SACS	Clonal	DRIVER	13:23929018	G	A	p.S578L	benign	a	1	c	0.913
TN_3	TP53	Clonal	BOTH	17:7577106	G	A	p.P278S	probably damaging	a	1	c	0.767
TN_3	NF2	Clonal	TARGET	22:30064364	A	G	p.R310G	probably damaging	a	1	c	0.944
TN_3	KDM5C	Clonal	DRIVER	X:53240834	C	A	p.V416L	probably damaging	a	1	c	0.744
TN_3	ZNF483	Clonal	DRIVER	9:114304582	A	C	p.K456T	possibly damaging	a	1	c	0.658
TN_4	TP53	Clonal	BOTH	17:7578190	T	C	p.Y220C	probably damaging	A	1	B	0.823667
TN_5	MUC17	Subclonal	DRIVER	7:100684278	C	T	p.P3194L	benign	A	1	B	0.276857
TN_6	TP53	Clonal	BOTH	17:7574021	C	A	p.E204*	probably damaging	A	1	B	1
TN_7	FLG	Clonal	DRIVER	1:152280922	C	G	p.G2147A	benign	56	0.989	58	0.821	59	0.881	60	0.734

## Sheet: SuppData3B
Supplementary Data 3B: Protein-altering driver or targetable mutations in treated tumors
Case	Gene Name	Classification	Driver or Target?	Mutation Location	Ref	Alt	Protein Change	PolyPhen2 Prediction	Sample	CCF	Sample	CCF	Sample	CCF	Sample	CCF	Sample	CCF	Sample	CCF	Sample	CCF
P1	TP53	Clonal	BOTH	17:7578406	C	T	p.R175H	possibly damaging	T1	0.9	T2_A11	1	T2_A12	1	T2_A14	0.94
P1	ERBB4	Clonal	TARGET	2:212566773	G	A	p.H470Y	possibly damaging	T1	1	T2_A11	1	T2_A12	1	T2_A14	1
P1	MYC	Clonal	TARGET	8:128750540	A	G	p.N11S	probably damaging	T1	1	T2_A11	1	T2_A12	1	T2_A14	0.43
P1	XIRP2	Post-only	DRIVER	2:168104800	T	A	p.S2125T	probably damaging	T1	0	T2_A11	0.84	T2_A12	0	T2_A14	0
P1	XIRP2	Post-only	DRIVER	2:168104801	C	A	p.S2125Y	probably damaging	T1	0	T2_A11	0	T2_A12	0.64	T2_A14	0
P1	TP53BP1	Subclonal	DRIVER	15:43748596	G	T	p.A737E	benign	T1	1	T2_A11	0.08	T2_A12	0	T2_A14	0
P1	ERBB3	Subclonal	BOTH	12:56482627	G	C	p.D362H	benign	T1	0.21	T2_A11	0	T2_A12	0	T2_A14	0
P1	ZFHX3	Post-only	DRIVER	16:72831357	C	G	p.A1742P	probably damaging	T1	0	T2_A11	0	T2_A12	0	T2_A14	0.26
P1	HIST1H3B	Subclonal	DRIVER	6:26031997	C	A	p.E98*	probably damaging	T1	0.46	T2_A11	0	T2_A12	0	T2_A14	0
P1	TRAF3	Subclonal	DRIVER	14:103352583	G	A	p.V210I	possibly damaging	T1	0.43	T2_A11	0	T2_A12	0	T2_A14	0
P1	MSH6	Subclonal	TARGET	2:48027088	C	T	p.P656S	probably damaging	T1	0.42	T2_A11	0	T2_A12	0	T2_A14	0
P1	NOTCH1	Subclonal	BOTH	9:139391658	G	T	p.A2178E	benign	T1	0.41	T2_A11	0	T2_A12	0	T2_A14	0
P1	MYOCD	Subclonal	DRIVER	17:12666516	G	T	p.G791V	possibly damaging	T1	0.37	T2_A11	0	T2_A12	0	T2_A14	0
P1	EP300	Subclonal	DRIVER	22:41543877	C	G	p.P723R	possibly damaging	T1	0.27	T2_A11	0	T2_A12	0	T2_A14	0
P1	NTN4	Post-only	DRIVER	12:96181228	C	A	p.G25V	possibly damaging	T1	0	T2_A11	0	T2_A12	0.25	T2_A14	0
P1	MGA	Post-only	DRIVER	15:41988304	C	A	p.R366S	benign	T1	0	T2_A11	0	T2_A12	0.24	T2_A14	0
P1	RAD21	Subclonal	DRIVER	8:117874098	T	A	p.Q119L	probably damaging	T1	0.22	T2_A11	0	T2_A12	0	T2_A14	0
P1	BCLAF1	Post-only	DRIVER	6:136597052	C	T	p.M537I	benign	T1	0	T2_A11	0.2	T2_A12	0	T2_A14	0
P2	TP53	Clonal	BOTH	17:7577550	C	T	p.G244D	probably damaging	T1	0.66	T2_A8	1	T2_A9	1
P2	PIK3CA	Subclonal	BOTH	3:178936091	G	A	p.E545K	probably damaging	T1	0.51	T2_A8	0.91	T2_A9	0
P2	PIK3CA	Clonal	BOTH	3:178952085	A	G	p.H1047R	possibly damaging	T1	0.79	T2_A8	1	T2_A9	1
P2	ACO1	Subclonal	DRIVER	9:32429450	C	G	p.C506W	probably damaging	T1	0.28	T2_A8	0	T2_A9	0
P2	DDR2	Subclonal	TARGET	1:162729744	G	A	p.R277H	benign	T1	0.41	T2_A8	0	T2_A9	0
P2	EZH1	Subclonal	DRIVER	17:40874870	C	G	p.E144Q	benign	T1	0.24	T2_A8	0	T2_A9	0
P2	CDH1	Subclonal	BOTH	16:68849548	C	T	p.P484L	probably damaging	T1	0.24	T2_A8	0	T2_A9	0
P2	SOS1	Subclonal	DRIVER	2:39281907	C	A	p.D190Y	probably damaging	T1	0.15	T2_A8	0	T2_A9	0
P2	TSC2	Post-only	TARGET	16:2100449	C	A	p.Q63K	possibly damaging	T1	0	T2_A8	0.1	T2_A9	0
P3	TP53	Clonal	BOTH	17:7579313	G	T	p.T125K	probably damaging	T1	0.78	T2_A7	1	T2_A9	0.62
P3	BRD3	Post-only	TARGET	9:136906884	G	T	p.Q469K	possibly damaging	T1	0	T2_A7	0	T2_A9	0.3
P3	MEN1	Post-only	TARGET	11:64573149	G	C	p.S386R	probably damaging	T1	0	T2_A7	0	T2_A9	0.32
P3	GUSB	Post-only	DRIVER	7:65439564	C	A	p.R398L	possibly damaging	T1	0	T2_A7	0	T2_A9	0.14
P4	TP53	Clonal	BOTH	17:7578265	A	G	p.I195T	probably damaging	T1	1	T2_A17	1	T2_A19	1	T2_A21	0.67	T2_A22	0.91	T2_A23	0.86	T2_A3	0.96
P4	PIK3CA	Clonal	BOTH	3:178952085	A	G	p.H1047R	possibly damaging	T1	0.72	T2_A17	1	T2_A19	0.86	T2_A21	1	T2_A22	0.31	T2_A23	0.98	T2_A3	1
P4	POLE	Undefined	DRIVER	12:133241030	C	T	p.M829I	probably damaging	T1	1	T2_A17	0.7	T2_A19	0.85	T2_A21	0	T2_A22	0.8	T2_A23	1	T2_A3	0.44
P4	BRD3	Post-only	TARGET	9:136901269	C	G	p.R607S	benign	T1	0	T2_A17	0	T2_A19	0	T2_A21	0	T2_A22	0.69	T2_A23	0	T2_A3	0
P4	ZFHX3	Post-only	DRIVER	16:72829794	C	T	p.A2263T	probably damaging	T1	0	T2_A17	0	T2_A19	0	T2_A21	0	T2_A22	0	T2_A23	0	T2_A3	0.23
P4	PTCH1	Post-only	TARGET	9:98268754	C	A	p.G110V	benign	T1	0	T2_A17	0	T2_A19	0	T2_A21	0	T2_A22	0.42	T2_A23	0	T2_A3	0
P4	RET	Post-only	TARGET	10:43622059	T	C	p.S1026P	possibly damaging	T1	0	T2_A17	0	T2_A19	0.26	T2_A21	0	T2_A22	0	T2_A23	0	T2_A3	0
P5	PIK3CA	Clonal	BOTH	3:178927405	G	C	p.D390H	probably damaging	T1	1	T2_A1	1	T2_A2	0.83	T2_A3	0.9	T2_A5	0.9
P5	PIK3CA	Clonal	BOTH	3:178947852	C	G	p.F909L	possibly damaging	T1	0.84	T2_A1	0.93	T2_A2	0.86	T2_A3	0.91	T2_A5	0.8
P5	POLE	Post-only	DRIVER	12:133215787	G	A	p.R1826W	probably damaging	T1	0	T2_A1	0.32	T2_A2	0	T2_A3	0.41	T2_A5	0.44
P5	CNKSR1	Clonal	DRIVER	1:26507069	A	G	p.I60V	possibly damaging	T1	0.88	T2_A1	0.92	T2_A2	0.95	T2_A3	1	T2_A5	0.68
P5	FLG	Clonal	DRIVER	1:152284619	C	T	p.E915K	benign	T1	0.78	T2_A1	0.89	T2_A2	1	T2_A3	0.86	T2_A5	0.88
P5	RUNX1	Clonal	BOTH	21:36171711	T	C	p.Y285C	probably damaging	T1	0.45	T2_A1	1	T2_A2	0.8	T2_A3	0.68	T2_A5	0.88
P5	WT1	Post-only	BOTH	11:32417886	C	T	p.R394H	probably damaging	T1	0	T2_A1	1	T2_A2	1	T2_A3	0.98	T2_A5	0.83
P5	SMO	Post-only	TARGET	7:128851527	T	C	p.W618R	probably damaging	T1	0	T2_A1	0.66	T2_A2	1	T2_A3	1	T2_A5	1
P5	ERCC2	Post-only	BOTH	19:45860745	A	G	p.I455T	possibly damaging	T1	0	T2_A1	0.59	T2_A2	0.95	T2_A3	0.56	T2_A5	0.47
P5	NFKBIA	Post-only	TARGET	14:35873681	T	C	p.Q57R	benign	T1	0	T2_A1	0.88	T2_A2	0.96	T2_A3	0	T2_A5	0.05
P5	ERBB3	Post-only	BOTH	12:56489460	T	G	p.L642R	benign	T1	0	T2_A1	0	T2_A2	0	T2_A3	0.53	T2_A5	0
P5	ACO1	Post-Only	DRIVER	9:32405521	C	T	p.A6V	benign	T1	0	T2_A1	0.02	T2_A2	0	T2_A3	0.39	T2_A5	0
P5	DIS3	Post-only	DRIVER	13:73355912	A	G	p.V20A	possibly damaging	T1	0	T2_A1	0	T2_A2	0	T2_A3	0	T2_A5	0.56
P5	SACS	Post-only	DRIVER	13:23906004	A	G	p.L4004S	probably damaging	T1	0	T2_A1	0	T2_A2	0	T2_A3	0.42	T2_A5	0
P5	EGFR	Post-only	BOTH	7:55238178	A	G	p.S687G	possibly damaging	T1	0	T2_A1	0	T2_A2	0.3	T2_A3	0	T2_A5	0
P5	XPO1	Post-only	BOTH	2:61760938	A	G	p.V32A	probably damaging	T1	0	T2_A1	0	T2_A2	0	T2_A3	0.24	T2_A5	0
P5	CUX1	Subclonal	DRIVER	7:101840450	A	C	p.S587R	probably damaging	T1	0	T2_A1	0.23	T2_A2	0	T2_A3	0	T2_A5	0
P5	PDGFRB	Post-only	TARGET	5:149512424	A	G	p.V339A	benign	T1	0.22	T2_A1	0	T2_A2	0	T2_A3	0	T2_A5	0
P5	TET2	Post-only	BOTH	4:106157384	A	G	p.H762R	possibly damaging	T1	0	T2_A1	0	T2_A2	0.22	T2_A3	0	T2_A5	0
P5	GNPTAB	Post-only	DRIVER	12:102163897	C	G	p.E396Q	possibly damaging	T1	0	T2_A1	0.2	T2_A2	0	T2_A3	0	T2_A5	0
P5	EWSR1	Post-only	TARGET	22:29683007	A	G	p.Y232C	probably damaging	T1	0	T2_A1	0	T2_A2	0.16	T2_A3	0	T2_A5	0
P5	MYCN	Post-only	DRIVER	2:16085680	C	T	p.R286C	probably damaging	T1	0.16	T2_A1	0	T2_A2	0	T2_A3	0	T2_A5	0
P5	CDH4	Subclonal	DRIVER	12:6704546	A	G	p.V692A	benign	T1	0	T2_A1	0	T2_A2	0	T2_A3	0.16	T2_A5	0
P5	SMARCA4	Post-only	BOTH	19:11136120	T	C	p.L1035P	probably damaging	T1	0	T2_A1	0.14	T2_A2	0	T2_A3	0	T2_A5	0
P5	MUC17	Post-only	DRIVER	7:100684302	C	G	p.T3202S	benign	T1	0	T2_A1	0	T2_A2	0.14	T2_A3	0	T2_A5	0

## Sheet: SuppData3C
Supplementary Data 3C: Insertion/deletion events affecting driver or targetable genes in treated tumors
Case	Gene Name	Classification	Driver or Target?	Location	Samples present
P1	ERBB4	In-frame insertion	TARGET	2:213401874	T2_A11,T2_A14
P4	EZR	Frameshift insertion	DRIVER	6:159190889	T1, T2_A17, T2_A19, T2_A21, T2_A22, T2_A23, T2_A3
P4	KDM6A	Frameshift deletion	DRIVER	X:44733199	T1, T2_A17, T2_A19, T2_A21, T2_A3
P4	CREBBP	Frameshift insertion	BOTH	16:3929796	T2_A23, T2_A3
P5	STK11	Frameshift deletion	BOTH	19:1223070	T1, T2_A1, T2_A2, T2_A3, T2_A5
P5	MDM4	Frameshift deletion	TARGET	1:204507120	T2_A1, T2_A2, T2_A3, T2_A5
P5	MDM2	Frameshift deletion	TARGET	12:69214189	T2_A1, T2_A2, T2_A3, T2_A5
P5	TP53	Frameshift deletion	BOTH	17:7579436	T2_A1, T2_A2, T2_A3, T2_A5
P5	GNAS	Frameshift insertion	TARGET	20:57464279	T1, T2_A2, T2_A3, T2_A5
P5	ARHGAP35	Frameshift deletion	DRIVER	19:47504644	T2_A1, T2_A2, T2_A5
P5	ESR1	Frameshift deletion	TARGET	6:152163716	T1, T2_A1, T2_A3
P5	ASXL1	Frameshift deletion	BOTH	20:31019360	T2_A1, T2_A2
P5	QKI	Frameshift deletion	DRIVER	6:163987694	T1
P5	QKI	Frameshift deletion	DRIVER	6:163991686	T2_A3
P5	NCOR1	Frameshift deletion	DRIVER	17:16029445	T2_A2
P5	NF1	Frameshift deletion	BOTH	17:29559223	T2_A3
