# Supplementary material for: Clonal replacement and heterogeneity in breast tumors treated with neoadjuvant HER2-targeted therapy
Source: Nat Commun. 2019 Feb 8;10:657. doi: 10.1038/s41467-019-08593-4 (PMC6368565; doi:10.1038/s41467-019-08593-4)
Supplement: Supplementary file 9 — Source Data [file 41467_2019_8593_MOESM9_ESM.xlsx]

## Sheet: Figure 1a
Figure 1a
	Breast	FST		Colon Samples	FST		Brain Samples	FST		Lung Samples	FST		Esophagus Samples	FST
	ER_3	0.14689		W	0.235911		GBM_2	0.109689		LU_4	0.0890498		ESCA_8	0.191591
	TN_3	0.204578		U	0.200266		GBM_1	0.280523		LU_3	0.10758		ESCA_4	0.115724
	TN_2	0.528137		O	0.185417		GML_26	0.102213		LU_2	0.153397		ESCA_14	0.124597
	ER_4	0.443034		N	0.167401		GLM_18	0.0902235		LU_1	0.0979941
	TN_1	0.146021		M	0.118989
	ER_2	0.241358		G	0.239311
	ER_1	0.191059
	P6	0.259022
	TN_4	0.303684
	TN_5	0.393912
	ER_5	0.33067
	TN_6	0.294318
	ER_6	0.0992907
	HER2_2	0.239805
	TN_7	0.0836969
p.values	Breast vs colon			0.0803
	Breast vs brain			0.08022
	Breast vs lung			0.0006222
	Breast vs esophagus			0.01484

## Sheet: Figure 1b
Figure 1b
	Breast	HFR		Colon	HFR		Brain	HFR		Lung	HFR		Esophagus	HFR
	ER_3	0.326		W	0.029		GBM.0125	0.102		LUAD.001	0.039		ESCA.14	0.0091
	TN_3	0.015		U	0.084		GBM.0221	0.038		LUAD.270	0.073		ESCA.4	0.019
	TN_2	0.536		O	0.087		GLM.18P	0.01		LUAD.292	0.063		ESCA.8	0.148
	ER_4	0.7		N	0.105		GLM.26P	0.049		LUAD.4990	0.093		mean	0.0587
	TN_1	0.167		M	0.025		mean	0.0498		mean	0.067
	ER_2	0.305		G	0.092
	ER_1	0.41		mean	0.0703
	P6	0.247
	TN_4	0.186
	TN_5	0.36
	ER_5	0.25
	TN_6	0.12
	ER_6	0.0833
	HER2_2	0.135
	TN_7	0.045
	mean	0.26
p.values	Breast vs colon			0.0018
	Breast vs brain			0.0007321
	Breast vs lung			0.001183
	Breast vs esophagus			0.01442

## Sheet: Figure 1c
Figure 1c
	neutral		s=.05		s=.1		s=.2		s=.4
	local	distant	local	distant	local	distant	local	distant	local	distant
	0.0607985	0.0728022	0.531571	0.672947	0.517073	0.632972	0.643036	0.0623782	0.461008	0.527188
	0.00961538	0	0.341414	0.512864	0.302737	0.182692	0.538419	0.336659	0.059906	0.118724
	0.00961538	0.0267857	0.00434783	0.55067	0.423596	0.388505	0.230561	0.188393	0.41891	0.364762
	0.155926	0.0633754	0.32169	0.416412	0.242397	0.222944	0.338284	0.588364	0.0965562	0.465953
	0	0.00980392	0.0648194	0.501491	0.342009	0.205214	0.555818	0.29625	0.232353	0.401998
	0	0.0217391	0.0576923	0.278415	0.55101	0.62807	0	0.0339662	0.403462	0.517478
	0.00961538	0.057377	0.445161	0.404991	0.596154	0.387181	0.183092	0.606641	0.232245	0.132653
	0	0	0.034419	0.480276	0.0374056	0.488005	0.0246069	0.282528	0.025974	0.119124
	0	0.00980392	0.263393	0.441213	0.37784	0.530263	0.043146	0.454686	0.244175	0.522459
	0.0396158	0.0392157	0.0356692	0.0701754	0.402718	0.165533	0.319686	0.657108	0.685264	0.644553
	0.0263158	0.0196078	0.0494118	0.0941176	0.100893	0.344523	0.165761	0.286243	0.235347	0.0686341
	0	0	0.201949	0.30022	0.0335452	0.342903	0.115189	0.562028	0.367282	0.304019
	0.0321462	0.0392157	0.282034	0.317428	0.684583	0.373775	0.643209	0.656275	0.310691	0.632585
	0	0.00980392	0.425499	0.286286	0.262654	0.555856	0.0306122	0.08778	0.171619	0.0177171
	0.00980392	0	0.00675676	0.410513	0.131783	0.289062	0.223779	0.216627	0.323452	0.508963
	0.00943396	0	0.178019	0.587697	0.0581089	0.452913	0	0.32069	0.134171	0.570726
	0	0.0181818	0.0833437	0.173354	0.620567	0.487058	0.225709	0.180285	0.0329799	0.197064
	0.0196078	0	0.227096	0.255171	0.605611	0.486842	0.0557725	0.674224	0.211466	0.0355846
	0.00892857	0.313397	0.213952	0.354067	0.122103	0.44127	0.0228438	0.540332	0.403405	0.676943
	0.00961538	0	0.0525992	0.163174	0.0983607	0.391093	0.0933215	0.223426	0.19463	0.162338
	0.00877193	0.00847458	0.419384	0.590592	0.0575415	0.362537	0.454185	0.115101	0.507747	0.532197
	0.350883	0.0384615	0.0939394	0.387488	0.0457912	0.681709	0.144508	0.212659	0.555399	0.691087
	0	0	0.199673	0.150229	0.0809662	0.203368	0.473331	0.48	0.226306	0.144339
	0	0	0.33542	0.0818713	0.618626	0.489393	0.558333	0.457476	0.00442478	0.0522261
	0.166217	0.100765	0.333725	0.658254	0.536565	0.538068	0.608851	0.662162	0.527596	0.297448
	0.00961538	0.01	0.13039	0.478281	0.0426325	0.188456	0.143852	0.368939	0.00970874	0.443832
	0.00877193	0.00746269	0.182052	0.184343	0.33801	0.210443	0.0527778	0.272315	0.427083	0.122763
	0.02	0.117241	0.584229	0.493345	0.602355	0.748321	0.360289	0.40941	0.516848	0.568837
	0.00862069	0.00961538	0.0734818	0.190635	0.156154	0.371068	0.104776	0.145854	0.045928	0.378675
	0.0208333	0.00980392	0.0228594	0.270833	0.0623983	0.446169	0.0458716	0.419294	0.201656	0.10081
	0.0633754	0.0188679	0.521207	0.705324	0.0318922	0.174384	0.305805	0.162393	0.570428	0.531607
	0	0.00943396	0.262879	0.515124	0.165957	0.294683	0.577146	0.265546	0.337535	0.0996479
	0.00961538	0.0196078	0.184167	0.56692	0.493991	0.389848	0.186923	0.143602	0.222413	0.114741
	0.0188679	0.366947	0.424145	0.391775	0.570707	0.708149	0.66444	0.593087	0.413321	0.299335
	0.01	0	0.294595	0.517652	0.232258	0.272373	0.140443	0.117923	0.181774	0.411359
	0.0102041	0.00909091	0.377957	0.608388	0.044744	0.230379	0.204804	0.600833	0.07183	0.258711
	0.0915826	0.0192308	0.0328947	0.247152	0.253589	0.417632	0.720592	0.450331	0.0335135	0.290187
	0	0	0.543332	0.204545	0.123907	0.109851	0.0350242	0.199668	0.0860681	0.475736
	0.0208333	0.00943396	0.25463	0.467801	0.586106	0.409181	0.494928	0.243032	0.600111	0.355934
	0.0196078	0.352309	0.615285	0.639096	0.249513	0.325789	0.0625	0.450086	0.303672	0.546569
	0.0102041	0.00943396	0.412167	0.425825	0.610369	0.388471	0.0411491	0.503748	0.0519751	0.147183
	0	0.00961538	0.338546	0.0859417	0.0768116	0.410348	0.118799	0.436919	0.444379	0.353085
	0.129514	0.03	0.388227	0.185166	0.581473	0.0714995	0.360009	0.431677	0.507883	0.566919
	0	0	0.0690051	0.48203	0.149369	0.515862	0.103679	0.209701	0.033214	0.105464
	0	0.00925926	0.668709	0.377981	0.0267711	0.322251	0.338021	0.0544554	0.115231	0.523553
	0.197279	0.176471	0.683544	0.618687	0.457255	0.517823	0.393755	0.700915	0.100913	0.702236
	0	0	0.0513834	0.192788	0.0706818	0.340044	0.0201613	0.224067	0.351643	0.158958
	0.0104167	0	0.045977	0.180124	0.142857	0.066886	0.053654	0.125112	0.46866	0.648504
	0.239167	0.101562	0.731519	0.443292	0.0645161	0.470004	0.352075	0.563485	0.0519751	0.212975
	0	0	0.1475	0.510559	0.0521114	0.0862021	0.031744	0.211638	0.215315	0.316817
	0	0.00909091	0.278846	0.647134	0.0113636	0.229567	0.444444	0.565919	0.0121951	0.435574
	0.0940171	0.119192	0.371053	0.715155	0.449475	0.191851	0.469491	0.319498	0.535535	0.568022
	0.00892857	0.0188679	0.0480769	0.0390762	0.20216	0.490161	0.0228107	0.470139	0.0165446	0.0215054
	0	0	0.594754	0.406788	0.224443	0.0841721	0.241967	0.622449	0.246505	0.526531
	0.0373932	0.00961538	0.150968	0.668161	0.378846	0.450536	0.17008	0.376271	0.652904	0.352066
	0	0	0.0128205	0.293939	0.32565	0.220779	0.0343552	0.0167291	0.180357	0.158793
	0.0279525	0.00909091	0.522705	0.540772	0.0241318	0.579479	0.150346	0.305995	0.0119048	0.22549
	0.0477358	0.0457912	0.295808	0.111089	0.634926	0.523678	0.307949	0.0555886	0.531958	0.619537
	0	0	0.0318954	0.100236	0.0703108	0.284262	0.161267	0.0842226	0.135088	0.173317
	0.00980392	0	0.559179	0.112762	0.168763	0.586002	0.525794	0.491887	0.0343552	0.0807718
	0.00925926	0.0801754	0.714571	0.456805	0.303064	0.514098	0.0840321	0.569429	0.0950613	0.00595238
	0	0.0185185	0.181075	0.138898	0.0474473	0.647996	0.554601	0.521116	0.0766528	0.222951
	0.00943396	0.0192308	0.438465	0.346593	0.208845	0.355441	0.288182	0.0388362	0.192162	0.240919
	0.0363636	0.149091	0.475452	0.666301	0.218026	0.619693	0.723295	0.630729	0.188306	0.488758
	0	0.0208333	0.0576299	0.445909	0.219421	0.457752	0.200491	0.188406	0.201939	0.11201
	0	0.01	0.199837	0.437113	0.0935287	0.650171	0.195446	0.502767	0.217923	0.528205
	0.129403	0.0208333	0.11194	0.0178571	0	0.327347	0.237256	0.486182	0.4334	0.694943
	0	0.0208333	0.290675	0.409017	0.252762	0.275057	0.0275313	0.249421	0.055229	0.0998962
	0	0	0.206731	0.573656	0.608068	0.17247	0.0221686	0.257832	0.0794428	0.257416
	0.188499	0.0847124	0.341389	0.358704	0.625584	0.320144	0.649929	0.523232	0.580055	0.668715
	0	0	0.183588	0.400568	0.184343	0.0642241	0.251892	0.623675	0.438401	0.527159
	0.00925926	0	0.588193	0.471042	0.133805	0.672683	0.567394	0.561698	0.0728022	0.206466
	0.0555556	0.06	0.387792	0.815599	0.497647	0.512938	0.580611	0.678165	0.284091	0.0218457
	0.00925926	0.00877193	0.379228	0.281136	0.075565	0.289583	0.239261	0.231198	0.424121	0.103121
	0.00943396	0.0104167	0.0291357	0.664626	0.36363	0.175502	0.245975	0.631919	0.278652	0.531688
	0.0438596	0	0.112269	0.375107	0.564394	0.627329	0.110526	0.602607	0.00735294	0.359477
	0	0	0.0757362	0.404598	0.399336	0.152778	0.0343552	0.0347532	0.012987	0.0243902
	0	0	0.227998	0.512269	0.513315	0.622872	0.336655	0.549256	0.100899	0.188333
	0.077412	0.329412	0.711233	0.509371	0.355832	0.585314	0.712035	0.396798	0.456522	0.455116
	0.0222222	0	0.0167114	0.490281	0.311192	0.538644	0.113144	0.221663	0.099848	0.109076
	0.0104167	0	0.601014	0.32209	0.455777	0.46379	0.190125	0.497667	0.0555556	0.179487
	0.277865	0.186667	0.224828	0.201447	0.535101	0.621795	0.438328	0.69328	0.0441847	0.325898
	0.00925926	0.0188679	0.662981	0.672352	0.134884	0.367377	0.519423	0.527185	0.133193	0.190909
	0	0.0185185	0.0516859	0.0441667	0.161972	0.302135	0.566826	0.578566	0.480527	0.36129
	0.0396158	0.0849673	0.425837	0.690586	0.499763	0.586478	0.410422	0.717773	0.626255	0.128627
	0	0.00980392	0.635104	0.29794	0.205003	0.277978	0.0855263	0.160572	0.0360365	0.102652
	0.00961538	0.00980392	0.0352632	0.182663	0.217438	0.555179	0.118812	0.146529	0.0258806	0.183333
	0.170886	0.131016	0.0357143	0.443953	0.380253	0.490457	0.560784	0.578042	0.459295	0.490662
	0.0188679	0	0.121078	0.557267	0.0444613	0.504808	0.381805	0.194984	0.113864	0.172571
	0	0	0.247612	0.4633	0.0292717	0.602753	0.193293	0.232431	0.0692641	0.226937
	0.00892857	0.123252	0.0227273	0.412036	0.145172	0.611355	0.0207662	0.597948	0.00595238	0.052425
	0.00925926	0.00925926	0.041218	0.612854	0.0368981	0.113487	0.325222	0.27057	0.460255	0.418919
	0.00943396	0.0283019	0.248361	0.516105	0.511573	0.490459	0.259259	0.216133	0.180185	0.389247
	0.0552316	0.0185185	0.114975	0.563501	0.405487	0.456196	0.0939327	0.309402	0.0186059	0.452816
	0	0.0188679	0.729193	0.423295	0.0107527	0.243942	0.0462963	0.172	0.0382805	0.532547
	0	0	0.0174419	0.14596	0.12708	0.404984	0.032	0.445652	0.563492	0.669209
	0.01	0.11049	0.451149	0.592619	0.227749	0.181162	0.540285	0.562086	0.146633	0.236589
	0	0	0.441765	0.0804094	0.141708	0.439935	0.148533	0.054703	0.0147059	0.112152
	0.0188679	0	0.384314	0.571044	0.325397	0.258594	0.549206	0.584758	0.076521	0.204658
	0.0545455	0.0724206	0.26778	0.543159	0.695862	0.0512908	0.767815	0.668605	0.553468	0.101544
	0	0	0.295513	0.321169	0.340278	0.436022	0.0662651	0.121821	0.186414	0.507095
	0	0.0188679	0.225649	0.176969	0.0186916	0.182655	0.621836	0.286508	0.0163641	0.194332
	0.0915826	0.01	0.174089	0.0475327	0.589729	0.407635	0.0144928	0.517948	0.252701	0.0303464
	0	0.0308248	0.04847	0.190495	0.589787	0.0860751	0.17453	0.204739	0.0436893	0.010989
	0.0196078	0.0104167	0.540928	0.643931	0.099705	0.500324	0.506272	0.559845	0.179086	0.120295
	0.269608	0.02	0.0392918	0.150641	0.363651	0.356914	0.277273	0.0423729	0.335017	0.303192
	0	0	0.475922	0.345886	0.0603604	0.150295	0.106198	0.536726	0.128274	0.0563854
	0	0	0.351164	0.529915	0.232195	0.0437549	0.627524	0.535839	0.204545	0.157807
	0.0787694	0.0778406	0.396773	0.00961538	0.603047	0.222826	0.0211171	0.57275	0.550141	0.415299
	0	0.00961538	0.300418	0.183843	0.0839266	0.205331	0.0317818	0.466931	0.065303	0.154616
	0	0	0.263771	0.233645	0.0302041	0.154286	0.410625	0.443548	0.567497	0.626808
	0.0858516	0	0.0283019	0.660528	0.337412	0.727099	0.719087	0.523027	0.0108696	0.554229
	0	0	0.2066	0.329247	0.563592	0.658401	0.407814	0.0793051	0.328924	0.126254
	0	0.00980392	0.679067	0.452815	0.019314	0.159447	0.403824	0.554476	0.0264278	0.0947917
	0.135065	0.066468	0.296257	0.321028	0.0181818	0.670628	0.0454545	0.418145	0.554798	0.356061
	0	0.00980392	0.204525	0.375741	0.452685	0.538376	0.0391233	0.0346108	0.00625	0.166118
	0	0.00943396	0.122159	0.573331	0.506336	0.318539	0.235431	0.15303	0.132977	0.130204
	0.0192308	0.0517241	0.0332734	0.0272727	0.47763	0.696925	0.561353	0.635841	0.583492	0.369064
	0.00961538	0.00961538	0.103943	0.10989	0.311494	0.22768	0.0360365	0.287634	0.0470943	0.169055
	0.0104167	0	0.66006	0.593107	0.109468	0.288472	0.198195	0.219263	0.159216	0.139221
	0.0435737	0.0192308	0.115156	0.346184	0.0446927	0.689125	0.110901	0.336601	0.656916	0.614834
	0	0	0.349041	0.394109	0.109434	0.243311	0.164087	0.272345	0.0359578	0.16706
	0	0.0196078	0.0138889	0.0453846	0.276752	0.270729	0.111035	0.0943256	0.155556	0.546296
	0.0212766	0.0212766	0.0770202	0.143155	0.277221	0.393522	0.02	0.441236	0.666928	0.605882
	0	0	0.049215	0.325153	0.150092	0.351475	0.0309278	0.0815957	0.0803571	0.146488
	0.0172414	0.00943396	0.0141959	0.115619	0.131494	0.608601	0.203303	0.605014	0.576698	0.550154
	0.0847124	0.148649	0.24341	0.560326	0.660357	0.669738	0.441629	0.552351	0.497523	0.602041
	0	0.00892857	0.262987	0.0333333	0.00617284	0.624977	0.598065	0.569672	0.0104167	0.0275946
	0	0.02	0.119281	0.165775	0.328467	0.147011	0.19469	0.233465	0.0181818	0.0797872
	0.114754	0.0833333	0.190635	0.38648	0.596741	0.365513	0.0231237	0.184326	0.695063	0.706797
	0	0.0106383	0.0120482	0.16044	0.01	0.289006	0.13712	0.13325	0.072619	0.103798
	0	0	0.464665	0.0573437	0.135135	0.361186	0.434673	0.571241	0.113553	0.265957
	0.02	0.0840321	0.246881	0.0221686	0.377497	0.272605	0.429787	0.704555	0.173611	0.129693
	0.01	0	0.249306	0.627329	0.0566964	0.323068	0.423602	0.423192	0.0665007	0.352564
	0	0	0.662754	0.331818	0.0236748	0.518486	0.181149	0.210467	0.516932	0.558704
	0.134043	0.206663	0.0323697	0.378113	0.575116	0.24349	0.120428	0.639594	0.281396	0.567443
	0	0.0196078	0.31644	0.0633754	0.28042	0.249463	0.164674	0.195629	0.051308	0.129446
	0.01	0	0.612157	0.460409	0.366159	0.36496	0.0843731	0.189595	0.15735	0.0727273
	0.02	0.0947458	0.271457	0.0730329	0.543932	0.281682	0.490489	0.638301	0.295183	0.464394
	0	0	0.469817	0.376635	0.220112	0.33584	0.190634	0.219111	0.0494059	0.0643038
	0	0.0188679	0.617851	0.735554	0.186694	0.529054	0.104964	0.00694444	0.204357	0.145225
	0.05	0.0653389	0.50311	0.433627	0.567684	0.599716	0.617347	0.610891	0.2	0.487179
	0	0	0.0920928	0.646434	0.049905	0.298351	0.326005	0.143203	0.0318103	0.0161875
	0	0.0192308	0.743322	0.546166	0.576797	0.676529	0.0606061	0.64106	0.20165	0.46224
	0.0269481	0.114949	0.0544883	0.549585	0.70409	0.483879	0.26152	0.235632	0.0465159	0.242334
	0	0.00961538	0.0318103	0.536918	0.0979277	0.276235	0.377958	0.38139	0.0635525	0.0706122
	0.0178571	0	0.250794	0.541327	0.0262036	0.245532	0.0119048	0.49268	0.19802	0.0980337
	0.02	0.0633754	0.139971	0.527438	0.633655	0.599937	0.603306	0.306445	0.566066	0.0528407
	0	0	0.582957	0.613971	0.0695906	0.382617	0.0962544	0.248557	0.0968544	0.560094
	0	0.0178571	0.607875	0.407059	0.45156	0.522006	0.257143	0.521432	0.330435	0.615561
	0.285294	0.0446429	0.0435653	0.0878527	0.14882	0.0789969	0.449615	0.557529	0.122408	0.635654
	0	0.0188679	0.450855	0.383307	0.347205	0.362857	0.528673	0.326762	0.127069	0.196301
	0	0	0.202797	0.26	0.147098	0.569624	0.00869565	0.159951	0.0204268	0.122619
	0.0939394	0.0279525	0.418837	0.493877	0.01875	0.148699	0.614834	0.684806	0.158654	0.533365
	0.00980392	0	0.0412914	0.536897	0.0253537	0.22919	0.303247	0.305221	0.0164835	0.39187
	0.01	0	0.138154	0.153221	0.30991	0.597201	0.0227273	0.046531	0.561865	0.534243
	0.0714286	0.0601067	0.205806	0.234172	0.00892857	0.469083	0.465509	0.455488	0.0126582	0.439004
	0	0	0.145833	0.381572	0.579288	0.330966	0.0443265	0.275556	0.0433815	0.199148
	0	0	0.122544	0.26872	0.0887984	0.522203	0.36839	0.608	0.0860391	0.555368
	0.296016	0.155168	0.0353093	0.0530973	0.397656	0.623137	0.690204	0.589624	0.0717226	0.374758
	0.0172414	0.0102041	0.410355	0.0135135	0.0245427	0.529968	0.0448232	0.155418	0.142053	0.0620915
	0	0	0.0625	0.516223	0.0510204	0.523959	0.416567	0.52646	0.551579	0.142684
	0.0363636	0.0675926	0.0590116	0.0648194	0.689467	0.0545455	0.60327	0.258824	0.429822	0.660062
	0	0.0263158	0.462185	0.0151515	0.0399687	0.369712	0.0416667	0.159539	0.182179	0.0131579
	0.01	0	0.68755	0.292046	0.190831	0.0735294	0.0694921	0.0945547	0.142693	0.49788
	0.0296078	0.416022	0.00531915	0.132247	0.495832	0.579365	0.027027	0.0833333	0.0292066	0.187042
	0	0	0.575882	0.320573	0.454037	0.517329	0.140909	0.116629	0.0448232	0.100477
	0	0	0.6081	0.674763	0.25	0.410806	0.61497	0.53668	0.0078125	0.142857
	0.153727	0.342192	0.228291	0.422685	0.576242	0.651766	0.408805	0.591117	0.627888	0.276293
	0.0196078	0	0.0242451	0.537072	0.575757	0.350965	0.0367944	0.0542361	0.188147	0.393965
	0.0263158	0.0175439	0.590691	0.453125	0.550992	0.157532	0.252048	0.314832	0.0161875	0.411128
	0.0787694	0.06023	0.0206186	0.384738	0.346927	0.265077	0.500132	0.537974	0.608199	0.590892
	0	0.0108696	0.181779	0.469925	0.0967964	0.0588235	0.174603	0.502249	0.304862	0.102727
	0.00961538	0	0.70175	0.462323	0.429822	0.420881	0.379949	0.346593	0.141268	0.510424
	0.272727	0.0102041	0.149843	0.186085	0.668541	0.253782	0.307995	0.0631944	0.565944	0.663082
	0	0	0.333842	0.259768	0.051738	0.100308	0.504464	0.560214	0.0560606	0.185567
	0	0.00769231	0.437196	0.0354067	0.358025	0.163992	0.206471	0.207108	0.0842666	0.0972674
	0.0462963	0.02	0.0283019	0.312929	0.421388	0.462246	0.45045	0.499374	0.202326	0.622069
	0	0	0.0611888	0.249081	0.100574	0.215027	0.263492	0.205206	0.0358721	0.189766
	0	0	0.649326	0.415682	0.581416	0.533185	0.438987	0.0506383	0.0989474	0.157102
	0.417904	0.355046	0.0136986	0.250437	0.161907	0.695709	0.127658	0.0133333	0.0973904	0.617798
	0	0	0.28699	0.622093	0.325046	0.0806343	0.283092	0.52427	0.0842517	0.147838
	0	0.0212766	0.279841	0.352587	0.0355776	0.570997	0.214481	0.0793393	0.137987	0.121246
	0	0.280423	0.489037	0.276159	0.39843	0.685826	0.63767	0.57235	0.0977011	0.46484
	0	0	0.531778	0.421587	0.376223	0.175123	0.0175103	0.0726817	0.422685	0.38996
	0.01	0	0.730303	0.648427	0.258425	0.636142	0.548359	0.562153	0.178455	0.133193
	0.0188679	0.0192308	0.0108696	0.561559	0.370046	0.489233	0.619444	0.478837	0.0383035	0.131715
	0.00961538	0.00943396	0.1511	0.0735743	0.378278	0.556123	0.0952775	0.182429	0.133652	0.464623
	0	0.0217391	0.207364	0.343152	0.405981	0.282855	0.35609	0.11945	0.289105	0.177522
	0.0787694	0.175084	0.0370101	0.125845	0.267542	0.242258	0.583229	0.612547	0.505487	0.519739
	0	0	0.493455	0.35707	0.0156798	0.332258	0.401842	0.117706	0.0976512	0.136863
	0	0.00961538	0.113691	0.371408	0.0103093	0.554384	0.152447	0.279412	0.420475	0.247748
	0.00980392	0.0678733	0.0270609	0.113178	0.525424	0.225046	0.56381	0.532197	0.419981	0.346454
	0.00833333	0	0.0952178	0.352958	0.604497	0.546703	0.441085	0.134959	0.0867122	0.174446
	0.00943396	0	0.0428269	0.455005	0.0539793	0.235861	0.117584	0.0797414	0.278105	0.241502
	0.0666667	0.0563492	0.249387	0.150439	0.655577	0.513617	0.425958	0.610195	0.692471	0.629853
	0.0192308	0.00943396	0.0694929	0.637662	0.198286	0.260089	0.116797	0.293297	0.180036	0.165808
	0	0	0.412664	0.0762712	0.122222	0.261217	0.148529	0.212342	0.0371345	0.505599
	0	0.0188679	0.0451482	0.134576	0.557897	0.45686	0.633607	0.374038	0.0303464	0.150692
	0	0	0.110093	0.390164	0.217182	0.180739	0.180437	0.124721	0.042865	0.0331536
	0	0.00925926	0.390816	0.215116	0.115724	0.247304	0.600877	0.398502	0.505189	0.625313
	0.0283019	0.113636	0.278416	0.1875	0.606536	0.488909	0.686454	0.418203	0.624388	0.593308
	0	0	0.0246914	0.290123	0.186508	0.43076	0.132644	0.258824	0.0262097	0.0208333
	0	0	0.0533333	0.382749	0.255138	0.0657051	0.398496	0.339698	0.0481571	0.098815
	0.166987	0.0520833	0.130399	0.179221	0.249681	0.772338	0.587469	0.677521	0.243827	0.637477
	0	0	0.260049	0.18477	0.121015	0.345241	0.0163043	0.0218599	0.0286096	0.0611888
	0	0.0181818	0.71415	0.364322	0.12934	0.559745	0.245359	0.116329	0.0505618	0.124494
	0.162946	0.0283019	0.169718	0.140415	0.500719	0.567308	0.227042	0.170174	0.424157	0.313617
	0.00943396	0.00961538	0.503254	0.484185	0.23126	0.561393	0.131653	0.264423	0.036045	0.203329
	0	0	0.596762	0.301527	0.626453	0.112979	0.166082	0.532813	0.102778	0.310897
	0.10989	0.168627	0.453571	0.423942	0.301802	0.465143	0.0372355	0.590302	0.0299824	0.165733
	0	0.02	0.575658	0.564666	0.35763	0.260199	0.0339722	0.570552	0.0204082	0.0330647
	0.00980392	0	0.502322	0.584604	0.00617284	0.146906	0.0343615	0.246674	0.1745	0.18642
	0.0977444	0.00877193	0.142857	0.101555	0.0411681	0.452381	0.60672	0.359442	0.440936	0.178571
	0	0	0.453831	0.303135	0.21999	0.402181	0.071297	0.542019	0.0205145	0.0982358
	0	0	0.314971	0.381405	0.122206	0.667334	0.364928	0.25018	0.169486	0.571096
	0.0660377	0.0294118	0.0475327	0.487351	0.740559	0.388637	0.0374056	0.619154	0.318685	0.264744
	0	0	0.0967647	0.0360365	0.0308294	0.464258	0.135593	0.0692649	0.0232347	0.450439
	0	0	0.327866	0.062987	0.100721	0.639151	0.286687	0.20305	0.059878	0.0824161
	0.215686	0.0288462	0.331173	0.234939	0.670335	0.66886	0.678657	0.654886	0.631797	0.606031
	0.00892857	0	0.0255698	0.158328	0.173109	0.561575	0.325702	0.0551928	0.0443265	0.551049
	0.00980392	0.00925926	0.690775	0.0552316	0.119718	0.591154	0.578945	0.579391	0.125657	0.124402
	0.12043	0.0614035	0.0956731	0.0818446	0.531399	0.596211	0.0503531	0.387322	0.122546	0.0465159
	0.00925926	0.0274411	0.0931373	0.694946	0.0273571	0.623716	0.206157	0.0580122	0.146298	0.148551
	0	0	0.481468	0.289788	0.531479	0.582469	0.0759525	0.137039	0.554252	0.466153
	0.0102041	0.0196078	0.181818	0.273088	0.0296078	0.29322	0.643885	0.509921	0.357532	0.633898
	0	0.01	0.379227	0.688183	0.124863	0.260279	0.00588235	0.0212274	0.0203628	0.0236712
	0.0102041	0.00961538	0.0577115	0.0436847	0.674446	0.347728	0.596832	0.0231971	0.329268	0.137694
	0.0491803	0.130435	0.49072	0.371483	0.549383	0.592871	0.0714286	0.602079	0.400641	0.579926
	0	0	0.011236	0.36552	0.0525266	0.038808	0.32783	0.406826	0.14749	0.25023
	0	0	0.6067	0.658983	0.0851852	0.360294	0.392639	0.528159	0.0708509	0.0853555
	0.0185185	0.0196078	0.223704	0.299297	0.404877	0.553674	0.480392	0.675266	0.0702427	0.42411
	0.00892857	0.0181818	0.0317818	0.110806	0.437521	0.018368	0.008	0.556111	0.189374	0.147377
	0	0.01	0.382084	0.520238	0.514043	0.319498	0.509569	0.626645	0.0307692	0.482023
	0.339114	0.00943396	0.219388	0.51589	0.255836	0.255876	0.608872	0.542542	0.603537	0.412111
	0	0	0.127439	0.424207	0.45135	0.153431	0.063141	0.151365	0.0827381	0.135742
	0	0	0.126533	0.213158	0.398572	0.343239	0.297007	0.0551792	0.0299053	0.126507
	0.0185185	0.0384615	0.39418	0.457266	0.25947	0.176765	0.256073	0.561342	0.640588	0.389853
	0	0	0.319561	0.310915	0.191954	0.22087	0.163763	0.0877525	0.128024	0.134394
	0	0	0.269481	0.652534	0.411234	0.231503	0.144589	0.0642241	0.185484	0.575238
	0.160861	0.0675926	0.365132	0.513067	0.568632	0.635922	0.181818	0.559367	0.129708	0.122114
	0	0.0178571	0.142829	0.0949438	0.277564	0.405515	0.0203918	0.354812	0.0164617	0.453276
	0.01	0.00925926	0.0138039	0.50939	0.548799	0.423295	0.254131	0.16614	0.0821725	0.528155
	0	0.189254	0.387227	0.383804	0.0125	0.272099	0.269256	0.448916	0.683055	0.572657
	0.00909091	0	0.480741	0.494763	0.228571	0.119266	0.0685096	0.0815074	0.546257	0.517795
	0	0.00961538	0.00980392	0.414566	0.139137	0.501831	0.133963	0.549403	0.382447	0.567898
	0.0367067	0.00943396	0.14005	0.445629	0.097398	0.0384615	0.029627	0.562119	0.276224	0.200013
	0.0104167	0	0.204979	0.542991	0.46801	0.560899	0.53498	0.290909	0.025101	0.112649
	0	0.00961538	0.312619	0.459135	0.365996	0.175607	0.0445633	0.423077	0.111201	0.01
	0.0204082	0.0562963	0.410636	0.0611888	0.354433	0.0491164	0.512821	0.699991	0.474359	0.587844
	0	0	0.0332197	0.673656	0.0627569	0.219716	0.0245427	0.163704	0.352227	0.411468
	0	0	0.14472	0.156295	0.118321	0.235839	0.348387	0.514423	0.0119048	0.162917
	0.270221	0.0924565	0.21703	0.547449	0.574374	0.246808	0	0.229838	0.0558642	0.0718308
	0.00961538	0	0.401832	0.501703	0.119612	0.189867	0.108905	0.407063	0.0488247	0.0886199
	0	0.0188679	0.406186	0.729646	0.0415627	0.707669	0.420078	0.541716	0.170315	0.221875
	0.0737564	0.219126	0.32151	0.101779	0.610429	0.408412	0.442495	0.427717	0.464623	0.64953
	0	0.00961538	0.0625	0.606303	0.0233942	0.205483	0.0361813	0.241741	0.514695	0.105409
	0	0	0.396078	0.268934	0.508881	0.27138	0.525889	0.302602	0.116765	0.0944272
	0.225275	0.176829	0.262136	0.315832	0.440715	0.429454	0.679199	0.660908	0.0282154	0.531628
	0.0208333	0	0.30721	0.483308	0.137661	0.0649178	0.529609	0.593985	0.306058	0.37128
	0	0	0.19849	0.0308248	0.247713	0.105556	0.558351	0.564815	0.409899	0.371408
	0.0892857	0.24953	0.0744444	0.398312	0.690182	0.308734	0.61772	0.639096	0.261324	0.0941176
	0	0.00943396	0.443405	0.145521	0.0289409	0.489415	0.0997563	0.18384	0.161072	0.306542
	0	0	0.115646	0.424273	0.210317	0.216997	0.527778	0.60315	0.182993	0.0267101
	0.17698	0.0678733	0.0477358	0.205711	0.528555	0.283333	0.331126	0.497475	0.637689	0.479945
	0	0.0196078	0.676676	0.318768	0.71489	0.599813	0.0239011	0.0571429	0.134199	0.170482
	0.0279525	0	0.379043	0.0986622	0.477601	0.241667	0.141062	0.174603	0.124718	0.135771
	0.0712719	0.0801001	0.309483	0.389515	0.341736	0.678848	0.658738	0.431306	0.652948	0.52194
	0	0	0.178598	0.165457	0.195427	0.301297	0.0313707	0.420455	0.00909091	0.143448
	0.0204082	0.00961538	0.509146	0.307468	0.418335	0.0916279	0.0306122	0.140909	0.309211	0.148276
	0.02	0.0837556	0.138538	0.543452	0.450932	0.553749	0.0892699	0.417667	0.244948	0.552395
	0.00847458	0	0.0478298	0.0767868	0.0804094	0.275925	0.075565	0.126623	0.309436	0.17066
	0	0	0.64658	0.271226	0.646328	0.344253	0.253348	0.280427	0.272727	0.483685
	0.0396158	0.0684851	0.0419492	0.00625	0.131206	0.0348837	0.562019	0.230312	0.459104	0.612068
	0	0.0277778	0.601564	0.586455	0.0175103	0.205903	0.0173913	0.0486209	0.231557	0.0363728
	0	0.0188679	0.0192308	0.248894	0.11828	0.163686	0.172571	0.492128	0.306743	0.412925
	0.00925926	0.0181818	0.0251603	0.337487	0.526604	0.591732	0.555517	0.45098	0.562926	0.441624
	0	0.00980392	0.338936	0.321256	0.122427	0.471854	0.454868	0.160839	0.00510204	0.0386447
	0	0.0102041	0.281224	0.121795	0.302737	0.198465	0.018854	0.24873	0.0613979	0.10733
	0.223602	0.0462963	0.405356	0.607905	0.0192308	0.44674	0.220681	0.288988	0.362903	0.461422
	0.0185185	0	0.372084	0.0517241	0.103621	0.642427	0.048639	0.104592	0.0125	0.121035
	0.01	0	0.0371854	0.581976	0.210628	0.624686	0.196983	0.630682	0.123016	0.160047
	0.0102041	0.0603448	0.627376	0.247662	0.276136	0.429682	0.607018	0.250962	0.0481928	0.0200901
	0.00961538	0	0.669321	0.585542	0.437103	0.0408163	0.0205145	0.503043	0.374083	0.309615
	0	0.00925926	0.0592121	0.501945	0.578244	0.438249	0.201087	0.289	0.311703	0.423602
	0.00980392	0.0373932	0.247386	0.526921	0.61855	0.616233	0.520202	0.54646	0.459591	0.606718
	0	0.00980392	0.369505	0.396578	0.0536131	0.0765816	0.0362436	0.134549	0.0158455	0.165871
	0	0	0.072619	0.268148	0.215289	0.0235294	0.0610122	0.156408	0.0488028	0.207259
	0.0897054	0.19186	0.393382	0.25359	0.380552	0.551282	0.387879	0.445689	0.579692	0.509627
	0	0	0.204431	0.464904	0.0254237	0.459819	0.438515	0.564706	0.0125	0.0263158
	0	0.0279525	0.339257	0.24426	0.131494	0.638576	0.0264936	0.118434	0.410005	0.0894564
	0.443581	0.0185185	0.635722	0.604825	0.0587571	0.784896	0.558631	0.534698	0.167246	0.423923
	0	0			0.53668	0.327468	0.0188291	0.180841	0.081746	0.147274
	0.00925926	0			0.049733	0.148598	0.347101	0.56467	0.160083	0.47659
	0.0290347	0.0491803			0.606918	0.597459	0.365021	0.307377	0.0140845	0.251166
	0.02	0.01			0.150074	0.197512	0.0556186	0.375319	0.0776398	0.113972
	0.00877193	0			0.315	0.518383	0.459088	0.54527	0.124299	0.205331
	0.0545455	0.0314716			0.030303	0.323654	0.564062	0.461397	0.479239	0.306552
	0	0			0.192308	0	0.133895	0.253859	0.135742	0.207797
	0	0			0.222886	0.539606	0.105392	0.503367	0.647817	0.281019

## Sheet: Figure 1d
Figure 1d
	Apparently clonal mutations identified as subclonal
Number of samples	s=0	s=0.05	s=0.1	s=0.2	s=0.4	s=0.5
1	0	0	0	0	0	0
2	0.0287477	0.346763	0.348305	0.321263	0.26977	0.26974
3	0.0347133	0.386568	0.40406	0.36581	0.32384	0.325166
4	0.0407835	0.407536	0.432924	0.38629	0.341902	0.34537
5	0.0450211	0.418301	0.444221	0.410745	0.354624	0.357721
6	0.0492267	0.430088	0.450286	0.424343	0.365543	0.367684
7	0.0515682	0.439593	0.459037	0.435641	0.37566	0.373383
8	0.0554765	0.442814	0.464593	0.441237	0.384805	0.381302
9	0.0584736	0.446226	0.469133	0.445482	0.392655	0.391476
10	0.0613193	0.451092	0.475073	0.453631	0.400735	0.400054
11	0.0633989	0.454647	0.478883	0.45852	0.406425	0.404491
12	0.0646279	0.45749	0.481943	0.461392	0.409073	0.408605
13	0.06613	0.461586	0.4847	0.466053	0.41483	0.412154
14	0.0681499	0.464627	0.48692	0.469483	0.418632	0.417586
15	0.0691831	0.468451	0.48802	0.47206	0.421569	0.420836
16	0.07164	0.469865	0.4897	0.474063	0.423663	0.422792
17	0.0731578	0.472968	0.491746	0.475545	0.426216	0.427047
18	0.0741072	0.474326	0.492771	0.477346	0.428363	0.428584
19	0.0757009	0.475192	0.493759	0.4786	0.430958	0.430948
20	0.0763719	0.475909	0.495095	0.479905	0.432384	0.4323

## Sheet: Figure 3a
Figure 3a
		P1_T1	P1_T2_A11	P1_T2_A12	P1_T2_A14	P2_T1	P2_T2_A8	P2_T2_A9	P3_T1	P3_T2_A7	P3_T2_A9	P4_T1	P4_T2_A17	P4_T2_A19	P4_T2_A21	P4_T2_A22	P4_T2_A23	P4_T2_A3	P5_T1	P5_T2_A1	P5_T2_A2	P5_T2_A3	P5_T2_A5
	TSC2	0	0	0	0	0	0.1	0	0	0	0	0	0	0	0	0	0	0	0	0	0	0	0
	GUSB	0	0	0	0	0	0	0	0	0	0.14	0	0	0	0	0	0	0	0	0	0	0	0
	MUC17	0	0	0	0	0	0	0	0	0	0	0	0	0	0	0	0	0	0	0	0.14	0	0
	SMARCA4	0	0	0	0	0	0	0	0	0	0	0	0	0	0	0	0	0	0	0.14	0	0	0
	SOS1	0	0	0	0	0.15	0	0	0	0	0	0	0	0	0	0	0	0	0	0	0	0	0
	CHD4	0	0	0	0	0	0	0	0	0	0	0	0	0	0	0	0	0	0	0	0	0.16	0
	MYCN	0	0	0	0	0	0	0	0	0	0	0	0	0	0	0	0	0	0.16	0	0	0	0
	EWSR1	0	0	0	0	0	0	0	0	0	0	0	0	0	0	0	0	0	0	0	0.16	0	0
	BCLAF1	0	0.2	0	0	0	0	0	0	0	0	0	0	0	0	0	0	0	0	0	0	0	0
	GNPTAB	0	0	0	0	0	0	0	0	0	0	0	0	0	0	0	0	0	0	0.2	0	0	0
	RAD21	0.22	0	0	0	0	0	0	0	0	0	0	0	0	0	0	0	0	0	0	0	0	0
	TET2	0	0	0	0	0	0	0	0	0	0	0	0	0	0	0	0	0	0	0	0.22	0	0
	PDGFRB	0	0	0	0	0	0	0	0	0	0	0	0	0	0	0	0	0	0.22	0	0	0	0
	CUX1	0	0	0	0	0	0	0	0	0	0	0	0	0	0	0	0	0	0	0.23	0	0	0
	CDH1	0	0	0	0	0.24	0	0	0	0	0	0	0	0	0	0	0	0	0	0	0	0	0
	EZH1	0	0	0	0	0.24	0	0	0	0	0	0	0	0	0	0	0	0	0	0	0	0	0
	MGA	0	0	0.24	0	0	0	0	0	0	0	0	0	0	0	0	0	0	0	0	0	0	0
	XPO1	0	0	0	0	0	0	0	0	0	0	0	0	0	0	0	0	0	0	0	0	0.24	0
	NTN4	0	0	0.25	0	0	0	0	0	0	0	0	0	0	0	0	0	0	0	0	0	0	0
	RET	0	0	0	0	0	0	0	0	0	0	0	0	0.26	0	0	0	0	0	0	0	0	0
	EP300	0.27	0	0	0	0	0	0	0	0	0	0	0	0	0	0	0	0	0	0	0	0	0
	EGFR	0	0	0	0	0	0	0	0	0	0	0	0	0	0	0	0	0	0	0	0.3	0	0
	MEN1	0	0	0	0	0	0	0	0	0	0.32	0	0	0	0	0	0	0	0	0	0	0	0
	MYOCD	0.37	0	0	0	0	0	0	0	0	0	0	0	0	0	0	0	0	0	0	0	0	0
	NOTCH1	0.41	0	0	0	0	0	0	0	0	0	0	0	0	0	0	0	0	0	0	0	0	0
	DDR2	0	0	0	0	0.41	0	0	0	0	0	0	0	0	0	0	0	0	0	0	0	0	0
	SACS	0	0	0	0	0	0	0	0	0	0	0	0	0	0	0	0	0	0	0	0	0.42	0
	MSH6	0.42	0	0	0	0	0	0	0	0	0	0	0	0	0	0	0	0	0	0	0	0	0
	PTCH1	0	0	0	0	0	0	0	0	0	0	0	0	0	0	0.42	0	0	0	0	0	0	0
	TRAF3	0.43	0	0	0	0	0	0	0	0	0	0	0	0	0	0	0	0	0	0	0	0	0
	HIST1H3B	0.46	0	0	0	0	0	0	0	0	0	0	0	0	0	0	0	0	0	0	0	0	0
	ZFHX3	0	0	0	0.26	0	0	0	0	0	0	0	0	0	0	0	0	0.23	0	0	0	0	0
	DIS3	0	0	0	0	0	0	0	0	0	0	0	0	0	0	0	0	0	0	0	0	0	0.56
	ACO1	0	0	0	0	0.28	0	0	0	0	0	0	0	0	0	0	0	0	0	0.02	0	0.39	0
	ERBB3	0.21	0	0	0	0	0	0	0	0	0	0	0	0	0	0	0	0	0	0	0	0.53	0
	BRD3	0	0	0	0	0	0	0	0	0	0.3	0	0	0	0	0.69	0	0	0	0	0	0	0
	TP53BP1	1	0.08	0	0	0	0	0	0	0	0	0	0	0	0	0	0	0	0	0	0	0	0
	XIRP2	0	0.84	0.64	0	0	0	0	0	0	0	0	0	0	0	0	0	0	0	0	0	0	0
	NFKBIA	0	0	0	0	0	0	0	0	0	0	0	0	0	0	0	0	0	0	0.88	0.96	0	0.05
	ERCC2	0	0	0	0	0	0	0	0	0	0	0	0	0	0	0	0	0	0	0.59	0.95	0.56	0.47
	MYC	1	1	1	0.43	0	0	0	0	0	0	0	0	0	0	0	0	0	0	0	0	0	0
	SMO	0	0	0	0	0	0	0	0	0	0	0	0	0	0	0	0	0	0	0.66	1	1	1
	WT1	0	0	0	0	0	0	0	0	0	0	0	0	0	0	0	0	0	0	1	1	0.98	0.83
	RUNX1	0	0	0	0	0	0	0	0	0	0	0	0	0	0	0	0	0	0.45	1	0.8	0.68	1
	ERBB4	1	1	1	1	0	0	0	0	0	0	0	0	0	0	0	0	0	0	0	0	0	0
	FLG	0	0	0	0	0	0	0	0	0	0	0	0	0	0	0	0	0	0.78	0.89	1	0.86	0.88
	CNKSR1	0	0	0	0	0	0	0	0	0	0	0	0	0	0	0	0	0	0.88	0.92	0.95	1	0.68
	POLE	0	0	0	0	0	0	0	0	0	0	1	0.7	0.85	0	0.8	1	0.44	0	0.32	0	0.41	0.44
	PIK3CA(2)	0	0	0	0	0.79	1	1	0	0	0	0	0	0	0	0	0	0	0.84	0.93	0.86	0.91	0.8
	PIK3CA	0	0	0	0	0.51	0.91	0	0	0	0	0.72	1	0.86	1	0.31	0.98	1	1	1	0.83	0.9	0.9
	TP53	0.9	1	1	0.94	0.66	1	1	0.78	1	0.62	1	1	1	0.67	0.91	0.86	0.96	0	0	0	0	0

## Sheet: Figure 3b
Figure 3b
	sample_id	cluster_id	size	mean	std
	P5_T2_A5	4	41	0.0200822	0.00284692
	P5_T2_A1	4	41	0.40824	0.0250563
	P5_T1	4	41	2.64e-05	0.000513461
	P5_T2_A3	4	41	2.88e-05	0.000536209
	P5_T2_A2	4	41	0.541148	0.0171056
	P5_T2_A5	5	97	6.23e-14	2.5e-08
	P5_T2_A1	5	97	6.39e-16	2.53e-09
	P5_T1	5	97	3.56e-18	1.89e-10
	P5_T2_A3	5	97	6.9e-12	2.63e-07
	P5_T2_A2	5	97	0.31424	0.0123356
	P5_T2_A5	6	94	8.02e-12	2.83e-07
	P5_T2_A1	6	94	5.67e-09	7.53e-06
	P5_T1	6	94	0.317449	0.0182842
	P5_T2_A3	6	94	7.32e-10	2.71e-06
	P5_T2_A2	6	94	9.12e-08	3.02e-05
	P5_T2_A5	8	22	0.865303	0.0704995
	P5_T2_A1	8	22	0.000206795	0.00142316
	P5_T1	8	22	8.62e-05	0.000925349
	P5_T2_A3	8	22	3.42e-05	0.000583735
	P5_T2_A2	8	22	1.67e-06	0.000129363
	P5_T2_A5	9	138	0.29371	0.0109595
	P5_T2_A1	9	138	1.17e-17	3.42e-10
	P5_T1	9	138	8.28e-24	2.88e-13
	P5_T2_A3	9	138	4.34e-21	6.59e-12
	P5_T2_A2	9	138	6.16e-21	7.85e-12
	P5_T2_A5	10	148	2.27e-17	4.77e-10
	P5_T2_A1	10	148	0.259073	0.0105813
	P5_T1	10	148	4.13e-18	2.03e-10
	P5_T2_A3	10	148	2.55e-18	1.6e-10
	P5_T2_A2	10	148	3.68e-19	6.07e-11
	P5_T2_A5	11	76	5.94e-13	7.71e-08
	P5_T2_A1	11	76	3.2e-09	5.66e-06
	P5_T1	11	76	9.25e-13	9.62e-08
	P5_T2_A3	11	76	0.499027	0.0158732
	P5_T2_A2	11	76	1.36e-17	3.69e-10
	P5_T2_A5	12	64	1.69e-08	1.3e-05
	P5_T2_A1	12	64	1.67e-09	4.09e-06
	P5_T1	12	64	5.18e-12	2.28e-07
	P5_T2_A3	12	64	0.156531	0.0103639
	P5_T2_A2	12	64	1.94e-09	4.41e-06
	P5_T2_A5	15	56	0.0676047	0.00789441
	P5_T2_A1	15	56	0.0758397	0.00652255
	P5_T1	15	56	0.0298333	0.00469158
	P5_T2_A3	15	56	0.140254	0.00976252
	P5_T2_A2	15	56	0.103557	0.00812021
	P5_T2_A5	17	124	0.925514	0.0115303
	P5_T2_A1	17	124	0.94794	0.00875013
	P5_T1	17	124	0.911189	0.0134083
	P5_T2_A3	17	124	0.942392	0.00895793
	P5_T2_A2	17	124	0.943142	0.00875738
	P5_T2_A5	29	61	0.875437	0.0172349
	P5_T2_A1	29	61	0.954869	0.0144797
	P5_T1	29	61	0.0210877	0.00312162
	P5_T2_A3	29	61	0.95562	0.0160327
	P5_T2_A2	29	61	0.946349	0.0138744

## Sheet: Figure 3d
Figure 3d
	Simulated Data				P1
	1 Sample	2 Samples	3 Samples		1 Sample	2 Samples	3 Samples
	0.673575	0.380435	0.0196078		0.744515	0.688576	0.653846
	0.08	0	0
	0.0555556	0	0		P2
	0.643836	0.0204082	0		1 Sample	2 Samples
	0.535088	0	0.384615		0.131429	0.12
	0.727811	0	0
	0.205357	0.0344828	0.012987		P3
	0.247706	0.0246914	0.0617284		1 Sample	2 Samples
	0.54717	0.105263	0.347826		0.375681	0.0625
	0.176991	0	0.173077
	0.148515	0.0208333	0		P4
	0.441176	0	0		1 Sample	2 Samples	3 Samples
	0.279412	0.0588235	0.0222222		0.221358	0.0930053	0.0887976
	0.303571	0.177778	0.0273973
	0.294643	0	0.0273973		P5
	0.347222	0.258065	0.206897		1 Sample	2 Samples	3 Samples
	0	0.0487805	0		0.415237	0.328786	0.303192
	0.515152	0	0
	0.0136986	0.0140845	0
	0.376344	0	0.0188679
	0.788462	0	0.230769
	0.699387	0.0192308	0
	0.163934	0	0.06
	0.16129	0	0
	0.333333	0	0
	0.251969	0.0348837	0
	0.267606	0.296875	0
	0.0425532	0.346154	0
	0.185185	0.0222222	0
	0.461538	0.12963	0
	0.680982	0.155172	0
	0.297521	0.463415	0.0126582
	0.0114943	0.0344828	0.0125
	0.53	0	0.405405
	0.0208333	0.04	0.0222222
	0.0138889	0	0.0153846
	0.449438	0.296875	0
	0.163934	0	0
	0.50495	0.319444	0.0212766
	0.0410959	0.235294	0.0447761
	0.590551	0	0
	0.0192308	0.0196078	0
	0.486239	0.328947	0
	0.132075	0.025	0.0120482
	0.489796	0	0
	0.173077	0.012987	0
	0.012987	0.0487805	0
	0.46729	0.5625	0
	0.656051	0.323529	0.0196078
	0.323077	0.285714	0
	0.386667	0	0
	0.484536	0	0.1
	0.0357143	0.271186	0
	0.470085	0.0172414	0
	0.246154	0.0425532	0
	0.575221	0	0
	0.585938	0.0208333	0
	0.747312	0.0769231	0.0222222
	0.0136986	0.342593	0.0153846
	0.205882	0.0212766	0.0384615
	0.419355	0.0549451	0
	0.37037	0	0.28169
	0.296296	0.0153846	0.028169
	0.0681818	0.0172414	0
	0.133333	0.0128205	0.0144928
	0.120879	0	0
	0.489362	0	0.397436
	0.535714	0.0192308	0
	0.146789	0.430108	0.0125
	0.301075	0.0659341	0
	0.306667	0.0131579	0.0392157
	0.559701	0.0740741	0.0350877
	0	0.413333	0
	0.670968	0	0
	0.598485	0	0
	0.57047	0.04	0
	0.239437	0.0769231	0
	0.166667	0	0
	0.45098	0.0517241	0.215385
	0.133333	0.0769231	0
	0.0537634	0.0416667	0
	0.0119048	0	0.0147059
	0.0860215	0.0361446	0.0487805
	0.144928	0	0
	0.589744	0.397727	0.457831
	0.551402	0.0188679	0.0217391
	0.303279	0.0344828	0.0506329
	0.57265	0.0833333	0.48913
	0.504425	0.505051	0.223881
	0.578313	0	0.0153846
	0.35443	0	0
	0.466667	0.0196078	0.0833333
	0.392523	0.0571429	0
	0.705128	0.257143	0
	0.619048	0	0
	0.618644	0.140351	0
	0.485149	0	0
	0.238938	0.3	0.037037
	0.0238095	0	0.0144928
	0.215517	0.175258	0.0121951
	0.164948	0	0.0506329
	0.235294	0.0263158	0.038961
	0.556604	0.639098	0.0784314
	0.189655	0.0481928	0
	0.664179	0	0.0232558
	0.0722892	0	0
	0.012987	0.180851	0.0138889
	0.142857	0.028169	0
	0.581818	0	0.455696
	0.578947	0.0408163	0
	0.463415	0.25	0
	0.732984	0.35443	0
	0.587786	0	0
	0.647887	0.0943396	0
	0.261538	0.0576923	0
	0.515464	0	0.415584
	0.330769	0.0227273	0.0348837
	0.183486	0.0135135	0.0123457
	0.1875	0.0140845	0.031746
	0.0816327	0.025	0.0116279
	0.028169	0.0215054	0
	0.138889	0.287671	0
	0.0425532	0.0206186	0.0238095
	0.579365	0.454545	0.373333
	0.177083	0.038961	0.172414
	0.141593	0.0561798	0
	0.626087	0.0408163	0
	0.551724	0.127273	0
	0.142857	0.355263	0.12
	0.640625	0.0192308	0.1
	0.356164	0	0
	0.0188679	0	0
	0.352941	0.0816327	0
	0.450549	0.5	0
	0.49	0	0.04
	0.159574	0	0.144578
	0.0408163	0.04	0.0337079
	0.0744681	0.181818	0
	0.568182	0	0
	0.0337079	0.047619	0.0365854
	0.171429	0.410256	0.0535714
	0.14	0	0.0481928
	0.0963855	0.133333	0.028169
	0.0133333	0.210526	0.015625
	0.635659	0	0
	0.618644	0.640288	0
	0.726776	0.04	0
	0.422222	0.0869565	0.39759
	0.372093	0	0
	0.708571	0	0.0208333
	0.075	0.0294118	0.0447761
	0.582609	0.344538	0.0681818
	0.568807	0.596491	0.5
	0.204918	0.461538	0.0447761
	0.5	0	0.468354
	0.0277778	0.166667	0.0322581
	0.0821918	0.0422535	0
	0.417391	0	0
	0.1875	0.0493827	0.028169
	0.131148	0	0
	0.371795	0.346667	0.294118
	0.293333	0.0117647	0.0392157
	0.723958	0	0
	0.628099	0	0
	0.287879	0.523364	0.166667
	0.434783	0.0208333	0.106061
	0.557522	0.378049	0.0697674
	0.0666667	0	0.0181818
	0.405594	0.0240964	0
	0.268908	0.0142857	0
	0.156863	0.0126582	0.0595238
	0.205128	0	0.0526316
	0.230088	0.0125	0.015625
	0.311594	0.010989	0.0229885
	0.48913	0.0240964	0.0833333
	0.330882	0.0337079	0
	0.458333	0.5	0
	0.214876	0.0208333	0.0340909
	0.423529	0.0208333	0.160714
	0.444444	0	0
	0.338028	0	0
	0.460784	0.0357143	0.105263
	0	0.0285714	0
	0.438202	0.220588	0.405063
	0.453704	0.0425532	0.367816
	0.6625	0	0
	0.427184	0.0752688	0
	0.27551	0.0731707	0.0298507
	0.12069	0.466019	0.0204082
	0.157407	0.0125	0.0235294
	0.126214	0.169492	0.0714286
	0.628788	0.0212766	0
	0.19697	0	0.0196078
	0.386364	0.238806	0
	0.0674157	0.0454545	0.0487805
	0.21875	0	0.0138889
	0.522124	0.542056	0
	0.59322	0	0
	0.71978	0.0740741	0
	0.681818	0.373737	0
	0.695122	0	0
	0.315789	0.127273	0
	0.484211	0	0.0212766
	0.800847	0	0
	0.0652174	0	0.025974
	0.254902	0.435294	0.0149254
	0.177778	0.0289855	0.056338
	0.333333	0.243243	0.0181818
	0.0888889	0.181818	0
	0.5	0.122449	0
	0.0873786	0.261538	0
	0.490385	0.280899	0.0192308
	0.504425	0.494949	0.118644
	0.278351	0.148148	0.03125
	0.180723	0	0
	0.572727	0.464286	0.0454545
	0.333333	0.137931	0.0217391
	0.125	0.30137	0
	0.142857	0.7	0
	0.296296	0.027027	0
	0.408696	0.155172	0
	0.445652	0.220588	0
	0.269565	0.0434783	0.0166667
	0.0795455	0.0617284	0.0138889
	0.34	0.0447761	0.015873
	0.526316	0.432099	0.482353
	0.0631579	0.0114943	0
	0.3	0	0
	0.0923077	0.0652174	0
	0.330579	0.132653	0.0384615
	0.310078	0.416667	0.0131579
	0.486957	0	0
	0.0375	0	0.0394737
	0.35	0.0208333	0.0555556
	0.477477	0.0204082	0
	0.649635	0	0.0425532
	0.179104	0	0
	0.431818	0	0
	0.505376	0.0204082	0
	0.606838	0	0.14
	0.624	0	0.0232558
	0.534653	0	0.477778
	0.435294	0.0612245	0
	0.0853659	0.0294118	0
	0.130435	0.0632911	0.119048
	0.650685	0.0204082	0
	0.440367	0.38961	0.0175439
	0.0869565	0.0375	0
	0.32967	0.346939	0.125
	0.357143	0.0188679	0.0192308
	0.14433	0.0222222	0.0128205
	0.0681818	0.410256	0.0136986
	0.0769231	0.375	0
	0.608	0.428571	0.0208333
	0.473684	0	0
	0.520833	0.566038	0
	0.108434	0.0153846	0
	0.113636	0	0.0133333
	0.523364	0.0735294	0.458824
	0.612403	0.0408163	0.489583
	0.323232	0	0
	0.0430108	0.173469	0.0465116
	0.352941	0.0238095	0.193548
	0.351351	0.245902	0
	0.438776	0.268657	0
	0.590164	0.12963	0.0980392
	0.0337079	0.0352941	0.0365854
	0.114583	0.45	0
	0.644928	0	0
	0.527273	0	0
	0.715116	0	0
	0.720812	0.535088	0
	0.75122	0	0.0943396
	0.639098	0	0
	0.522936	0	0.0425532
	0.4	0.0119048	0.025
	0.0520833	0.0121951	0.0120482
	0.256637	0	0.0133333
	0.1875	0.128713	0.0121951
	0.0253165	0	0
	0.147368	0.0677966	0.0277778
	0.0789474	0.264368	0
	0.233871	0.0107527	0.0120482
	0	0.0121951	0
	0.694268	0.125	0
	0.0615385	0.0877193	0
	0.188034	0.164557	0
	0.606557	0.0212766	0.307692
	0.428571	0	0.0625
	0.510204	0.0181818	0
	0.242424	0.0135135	0
	0.463158	0	0
	0.752632	0	0.0434783
	0.0322581	0.0686275	0.0123457
	0.292929	0	0.037037
	0.225806	0	0
	0.21875	0.16	0.2
	0.542857	0	0.0212766
	0.433333	0.0178571	0.25
	0.0384615	0.0227273	0.0384615
	0.444444	0	0
	0.519231	0.25	0
	0.382716	0.444444	0
	0.598214	0.356164	0.534091
	0.703226	0	0
	0.132075	0	0
	0.734043	0.0526316	0.0588235
	0.360465	0	0
	0.4375	0.46	0
	0.519608	0.0909091	0
	0.704545	0	0.113208
	0.453488	0	0
	0.0212766	0.011236	0
	0.617188	0.0784314	0.483516
	0.010989	0.0111111	0.0114943
	0.14433	0.0240964	0.0263158
	0.0449438	0.163636	0
	0.020202	0	0.0229885
	0.61194	0	0
	0.664384	0	0
	0.538462	0.117647	0
	0.5	0	0
	0.2	0	0
	0.316456	0.0909091	0
	0.473118	0	0
	0.152542	0.338028	0.02
	0.105263	0	0
	0.397436	0.166667	0.391304
	0.623077	0	0
	0.0925926	0.0119048	0
	0.0227273	0.0114943	0
	0.0340909	0.0232558	0.0384615
	0.119565	0.0574713	0.05
	0.0537634	0.0204082	0.0196078
	0.180851	0.0131579	0.103896
	0.587719	0.541667	0.0243902
	0.543689	0	0
	0.290909	0.012987	0
	0.222222	0.0131579	0
	0.438776	0	0.380952
	0.561404	0	0
	0.712264	0.0204082	0
	0	0.0909091	0
	0.112676	0	0.0333333
	0.619403	0.0166667	0
	0.0123457	0.464646	0
	0.152778	0.272727	0.031746
	0.26087	0	0.137931
	0.260417	0	0
	0.0357143	0	0.0128205
	0.18018	0.0340909	0.0348837
	0.160714	0.493976	0
	0.0291262	0.0322581	0
	0.636364	0	0.477273
	0.166667	0	0.056338
	0.355769	0	0
	0.158537	0.0277778	0.030303
	0.0263158	0.0138889	0.0144928
	0.13	0	0.130435
	0.382022	0.0408163	0
	0.444444	0	0
	0.547619	0	0
	0.0120482	0.122222	0.0126582
	0.490566	0.383721	0
	0.690058	0.0769231	0
	0.681529	0	0
	0.528846	0.0363636	0
	0.552381	0	0
	0.212389	0	0.0493827
	0.0970874	0.0434783	0.0235294
	0.220779	0.166667	0.0625
	0.42029	0	0.038961
	0.574194	0.533981	0
	0.0232558	0.025641	0.012987
	0.23	0	0
	0	0.016129	0
	0.0576923	0	0
	0.646259	0	0
	0.0784314	0	0
	0.478723	0.6	0.169811
	0.308824	0.494737	0
	0.0740741	0	0
	0.634146	0.0384615	0
	0.505051	0	0.494253
	0.0674157	0	0.0175439
	0.31068	0.015625	0.0933333
	0.180851	0.217391	0.0140845
	0.122222	0.0131579	0
	0.598485	0.142857	0.575
	0.601695	0.163265	0.122449
	0.352941	0.241935	0
	0.425532	0.0645161	0
	0.117647	0.229508	0
	0.505376	0.431579	0
	0.380952	0	0
	0.0754717	0	0
	0.025	0	0
	0.638298	0.132075	0.06
	0.738636	0	0.715232
	0.72549	0.0212766	0
	0.0181818	0.02	0
	0.0615385	0	0
	0.0533333	0.0875	0
	0.428571	0.135593	0
	0	0	0
	0.156863	0.0121951	0.0357143
	0.494382	0.488372	0
	0.131313	0	0
	0.509091	0.172414	0.3625
	0.25	0.015873	0
	0.195876	0.0273973	0.142857
	0.123711	0.222222	0.0120482
	0.586777	0.416667	0
	0.02	0	0.0208333
	0.558559	0.0208333	0.0612245
	0.650307	0	0
	0.628378	0.0208333	0
	0.39759	0	0
	0.166667	0	0
	0.0121951	0	0.0131579
	0.594828	0.0188679	0.0434783
	0.664286	0.323232	0.531915
	0.639098	0.208955	0
	0.473684	0.571429	0.0454545
	0.442478	0.510204	0
	0.253521	0.629921	0
	0.689655	0.285714	0
	0.463158	0	0
	0.215686	0.0273973	0.159091
	0.206522	0.0140845	0.0307692
	0.537815	0.446809	0
	0.640523	0	0.0185185
	0.488189	0	0
	0.642384	0	0
	0.0294118	0.0147059	0.015873
	0.586777	0.06	0.0212766
	0.770751	0	0
	0.609756	0.0701754	0
	0.6	0.0208333	0.0444444
	0.252336	0.178218	0.0133333
	0.205882	0.0196078	0
	0.514019	0.210526	0
	0.464646	0.222222	0
	0.19802	0.0617284	0.0126582
	0.614173	0	0
	0.513043	0.551724	0
	0.44	0.257576	0.337662
	0.617647	0.481818	0.142857
	0.686667	0	0
	0.421569	0.303797	0
	0.447619	0.478261	0
	0.35	0	0
	0.77686	0	0
	0.15	0.02	0
	0.0795455	0.0535714	0
	0.146067	0	0.0322581
	0.0235294	0.0285714	0.0131579
	0.0273973	0.0322581	0
	0.305556	0.0416667	0.02
	0.463576	0	0.0410959
	0.659722	0	0.283582
	0.1875	0.037037	0.0131579
	0.534653	0.0638298	0
	0.162791	0.025641	0
	0.140351	0.0196078	0.0980392
	0.611511	0.202899	0
	0.698113	0.0392157	0.104167
	0.128713	0.150943	0.0123457
	0.438776	0.0943396	0
	0.746114	0.0655738	0
	0.0116279	0.0128205	0
	0.551402	0	0
	0.445652	0.0377358	0.407407
	0.0927835	0.0243902	0.0121951
	0.171717	0.0185185	0
	0.0215054	0.179245	0.0123457
	0.091954	0.075	0
	0.57265	0.30303	0
	0.518519	0.174603	0.0416667
	0.365672	0	0.0909091
	0.182927	0.0277778	0.0447761
	0.0909091	0.0133333	0.0263158
	0.373626	0	0
	0.658385	0.271429	0
	0.0333333	0.376471	0
	0.696774	0	0
	0.423077	0.361702	0
	0.469027	0.02	0.0178571
	0.127273	0.148148	0
	0.391667	0.0128205	0.0422535
	0.174603	0.297297	0.175439
	0.486239	0.02	0
	0.108434	0.234568	0.0142857
	0.0222222	0.0114943	0.0126582
	0.528846	0.160714	0.45977
	0.591304	0.0196078	0
	0.559055	0	0
	0.428571	0	0
	0.10101	0	0.0120482
	0.0714286	0.0138889	0
	0.518519	0	0
	0.426966	0	0.257576
	0.780992	0.02	0
	0.0625	0.483871	0
	0.405063	0.418605	0
	0.655172	0	0
	0.241758	0	0.03125
	0.241667	0.301587	0
	0.0142857	0	0
	0.0319149	0.0215054	0.0235294
	0.0810811	0	0
	0.027027	0.0196078	0.0188679
	0.579439	0	0
	0.48913	0	0
	0.0666667	0.0277778	0.0147059
	0.157895	0.012987	0.012987
	0.175926	0	0.0238095
	0.623077	0	0
	0.375	0	0.0208333
	0.0512821	0.0779221	0.0153846
	0.623077	0	0.47191
	0.617886	0	0
	0.515152	0.276596	0
	0.594828	0	0.421053
	0.510204	0.0588235	0.0208333
	0.154639	0.0253165	0
	0.196262	0	0.075
	0.178947	0	0
	0.125	0.0289855	0.0135135
	0.201754	0.0729167	0
	0.662069	0.517857	0
	0.564286	0.0208333	0
	0.16129	0.012987	0.0136986
	0.286713	0.542553	0.0309278
	0.103448	0.0263158	0
	0.385542	0.0925926	0.113208
	0.759091	0	0.0192308
	0.164179	0.423077	0
	0.660377	0	0.0892857
	0.037037	0.0263158	0.0138889
	0.025974	0.0133333	0.0285714
	0.740113	0	0
	0.0125	0	0
	0.359649	0	0.0153846
	0.0526316	0.105263	0
	0.333333	0.107143	0.0434783
	0.0142857	0	0.015625
	0.471154	0.346667	0
	0.5625	0	0
	0.0235294	0.525773	0
	0.224719	0.0147059	0.015625
	0.426829	0.510417	0
	0.406977	0	0.355263
	0.675862	0.247059	0.1
	0.536145	0.0285714	0.0454545
	0.653061	0	0.623077
	0.0945946	0.233333	0
	0.512605	0.489362	0
	0.307692	0.46789	0
	0.652174	0	0
	0.156863	0.0113636	0.0263158
	0.221154	0.0943396	0.0434783
	0.290323	0.0319149	0.0352941
	0.524272	0.307692	0
	0.177083	0.0617284	0.0384615
	0.630137	0	0
	0.652174	0.025	0
	0.0512821	0.0135135	0.0416667
	0.238806	0.58209	0
	0.609756	0.08	0.0212766
	0.032967	0	0.0128205
	0.572727	0	0
	0.016129	0	0
	0.53271	0	0
	0.304762	0	0
	0.114286	0.0454545	0
	0.6625	0.0416667	0
	0	0	0
	0.368421	0.214286	0.0612245
	0.349515	0.305263	0.197368
	0.0526316	0	0.0481928
	0.010989	0.0229885	0.0126582
	0.0263158	0	0
	0.198113	0.0481928	0
	0.427481	0.0142857	0.0153846
	0.725714	0.132075	0
	0.698795	0.560976	0
	0.117021	0.0120482	0.129412
	0	0	0
	0.666667	0	0.274194
	0.287879	0.0612245	0.0961538
	0.105263	0	0
	0.694611	0.648276	0
	0.559633	0.02	0.483871
	0	0.464286	0
	0.118644	0.0212766	0
	0.397727	0.0192308	0.0204082
	0.168224	0	0
	0.113924	0.0289855	0.0147059
	0.480769	0.0895522	0
	0.542056	0	0
	0.205479	0	0.0727273
	0.125	0	0.011236
	0.246377	0.127273	0.222222
	0.590551	0	0.0377358
	0.204301	0.0641026	0.0428571
	0.240964	0.487179	0
	0.717647	0	0
	0.659091	0.394737	0
	0.435294	0.015873	0.220339
	0.037037	0.015625	0.028169
	0.443182	0	0
	0.605263	0	0
	0.109756	0.0816327	0.0327869
	0.0714286	0.505051	0
	0.223214	0.261538	0.02
	0.010989	0	0.0120482
	0.060241	0.028169	0.0547945
	0.196721	0.0208333	0
	0.52381	0	0.192982
	0.559322	0.463158	0
	0.596774	0.1	0
	0.144144	0.0117647	0
	0.526316	0.406593	0
	0.15	0.410256	0
	0.0357143	0	0
	0.340909	0	0.0178571
	0	0	0
	0.623077	0	0
	0.504762	0.178571	0
	0.0566038	0	0
	0.267442	0.05	0
	0.0238095	0.027027	0.0133333
	0.592	0	0.445783
	0.0784314	0.444444	0.0111111
	0.396694	0	0.271186
	0.298387	0.148148	0
	0.123457	0.0581395	0.0416667
	0.408163	0.08	0.0188679
	0.693333	0.423077	0.224138
	0.277778	0.015625	0.0175439
	0.0526316	0.0617284	0.016129
	0.617647	0	0.358974
	0.452632	0.0217391	0
	0.0408163	0	0
	0.612903	0.551402	0.0238095
	0.465347	0.0816327	0
	0.221053	0	0
	0.172727	0.287879	0.0229885
	0.254386	0	0.0123457
	0.373984	0.032967	0
	0.6	0	0.02
	0.163934	0.489796	0.113208
	0.0697674	0.027027	0
	0.449438	0.515789	0.0212766
	0.298077	0	0
	0.37069	0.0684932	0.0153846
	0.258065	0.0434783	0
	0.646617	0.0204082	0
	0.142857	0.0740741	0.012987
	0.4125	0.102041	0.0444444
	0.765854	0	0
	0.414634	0.0222222	0.0212766
	0.358974	0.730539	0.113208
	0.647059	0.0588235	0
	0.395062	0	0.376623
	0.04	0	0.0204082
	0.605042	0.454545	0.266667
	0.21875	0.361111	0
	0.466019	0.0113636	0.364706
	0.084507	0	0.0634921
	0.0120482	0.0126582	0.0144928
	0.257576	0.0576923	0.1
	0.369748	0.0273973	0.295918
	0.734463	0.0338983	0.631579
	0.390244	0.242424	0
	0.0103093	0.155556	0.0111111
	0.473684	0	0.36
	0.446602	0	0
	0.662577	0	0.0196078
	0.604651	0.00943396	0
	0.66875	0.661765	0
	0.297297	0	0
	0.314286	0.558559	0
	0.73262	0.0392157	0.02
	0.517241	0.151515	0
	0.258621	0	0
	0.128713	0.0111111	0.0375
	0.148649	0.0138889	0.0333333
	0.419355	0.468085	0.323944
	0.184615	0	0
	0.304348	0.0204082	0.0588235
	0.0989011	0.0222222	0.0547945
	0.0240964	0.025	0.027027
	0.0113636	0.0119048	0
	0.198198	0.0119048	0.0121951
	0.624	0.0909091	0
	0.715116	0	0
	0.671233	0	0.148148
	0.612403	0.0212766	0
	0.538462	0.0769231	0
	0.677632	0	0
	0	0	0
	0.330435	0.252632	0
	0.235772	0.118644	0.0144928
	0.442105	0.186441	0.0222222
	0.241667	0.0454545	0.0125
	0.260417	0	0.0166667
	0.678082	0.02	0.621849
	0.463087	0.0434783	0
	0.564103	0.118644	0
	0.196078	0.0128205	0
	0.028169	0.0144928	0.030303
	0.571429	0.548387	0.0625
	0.55303	0.163934	0
	0.690476	0	0.514563
	0.710227	0	0
	0.557252	0	0
	0.479167	0.0612245	0.476744
	0.581197	0.261538	0
	0.169231	0.145455	0.155172
	0.0967742	0.113208	0
	0.101852	0	0.0217391
	0.233333	0.237288	0
	0.296296	0.153846	0.0222222
	0.03125	0.0307692	0
	0.0978261	0	0
	0.454545	0.0208333	0
	0.307692	0.0263158	0.184783
	0.0686275	0	0
	0.276316	0.433333	0
	0.5	0.137255	0.45679
	0.632353	0	0
	0.593496	0.0833333	0
	0.753488	0.0178571	0
	0.315789	0.0208333	0
	0.714286	0	0
	0.46988	0.405405	0
	0.206186	0.0151515	0.0875
	0.0943396	0.4	0.0217391
	0.572727	0.0784314	0
	0.0652174	0.0449438	0.0243902
	0.165217	0.0416667	0.0612245
	0.578947	0.181818	0.558824
	0.484536	0.0185185	0
	0.642857	0.520833	0
	0.350365	0	0
	0.612903	0.172414	0
	0.468085	0	0
	0.0206186	0.0980392	0.0119048
	0.109756	0.0147059	0
	0.623188	0.0196078	0
	0.363636	0	0
	0.690909	0.125	0
	0.626984	0.361111	0
	0.574803	0.0178571	0
	0.112903	0.302632	0.0754717
	0.367647	0.0208333	0.0375
	0.554545	0.563636	0.0212766
	0.0224719	0.12	0.025974
	0.0113636	0.0111111	0.0120482
	0.170455	0	0.1625
	0.0172414	0.253968	0
	0.0714286	0	0.0506329
	0.319149	0.152542	0.0348837
	0.258621	0.0235294	0
	0.13	0.147368	0.0470588
	0.14433	0.0117647	0.0941176
	0.0594059	0.108911	0.0333333
	0.677632	0.0212766	0
	0.728261	0.275362	0.0816327
	0.358333	0.0506329	0.0144928
	0.703226	0	0.203704
	0.664286	0	0
	0.379747	0.371795	0.272727
	0.508772	0.0212766	0
	0.181034	0.23913	0.0340909
	0.261261	0.0126582	0.127907
	0.130435	0.0133333	0.0657895
	0.5	0.509434	0.0212766
	0.037037	0.0136986	0.0416667
	0.268519	0.156863	0
	0.17757	0.0340909	0.0131579
	0.483516	0.137255	0.14
	0.22	0.0128205	0
	0.375	0.325	0.267606
	0.279412	0.113208	0.0444444
	0.0724638	0	0
	0.326531	0	0.0327869
	0.618056	0	0.0212766
	0.157303	0.0833333	0.0149254
	0.64539	0	0
	0.471698	0.0898876	0
	0.173913	0.261905	0
	0.261261	0.404762	0
	0.675676	0.6	0.0784314
	0.608	0.264706	0
	0.198113	0.0108696	0.0394737
	0.214286	0.0857143	0
	0.507246	0.543689	0.317647
	0.538462	0	0
	0.196429	0.0128205	0.0263158
	0.570175	0.107143	0
	0.567797	0	0
	0.616541	0.02	0
	0.20339	0.0333333	0.0784314
	0.617021	0	0.0566038
	0.479592	0	0
	0	0.0273973	0
	0.0576923	0.637097	0
	0.379562	0.0114943	0.0133333
	0.294737	0.0136986	0.0461538
	0.168317	0.0588235	0.0121951
	0.0722892	0.151899	0.0149254
	0.338028	0	0
	0.341772	0	0.0784314
	0.336	0.0142857	0
	0.3875	0.125	0
	0.604839	0.51087	0
	0.0875	0.0153846	0.0144928
	0.0210526	0.0105263	0.0128205
	0.550459	0	0
	0.363636	0	0
	0.737143	0	0.12
	0.745902	0	0
	0.670588	0	0
	0.487805	0	0
	0.454545	0.0192308	0.0192308
	0.135593	0	0
	0.111111	0.0140845	0
	0.634146	0.0338983	0
	0.0375	0.0273973	0.0410959
	0	0.0120482	0
	0.584071	0.487805	0.269841
	0.333333	0.0555556	0.0877193
	0.387097	0	0.3
	0.0138889	0.0405405	0.0149254
	0.57265	0.0212766	0.5
	0.577586	0	0.494505
	0.0384615	0.0222222	0
	0.713542	0	0
	0.115385	0	0.0909091
	0.644928	0.016129	0.113208
	0.559322	0.0196078	0
	0.519231	0	0
	0.422222	0	0
	0.333333	0.494505	0.0784314
	0.0352941	0.0361446	0.0253165
	0.259615	0.0144928	0
	0.0217391	0.037037	0.0243902
	0.0421053	0.0337079	0.0121951
	0.308511	0.225806	0.016129
	0.701987	0.640523	0.454545
	0.194444	0.157895	0.025641
	0.594595	0.25	0
	0.380435	0	0
	0.0851064	0	0.0120482
	0.328767	0	0
	0.603175	0	0
	0.754464	0	0
	0.338462	0	0
	0.315315	0	0.028169
	0.0909091	0.462366	0.0212766
	0.684564	0	0.0217391
	0.421488	0.0421053	0.0151515
	0.0240964	0.440476	0
	0.242857	0.446809	0.166667
	0.0416667	0.0641026	0
	0.0549451	0.111111	0.045977
	0.385542	0	0
	0.316176	0.0178571	0
	0.542056	0	0.419753
	0.349057	0.325581	0.0327869
	0.11828	0.027027	0.012987
	0.191919	0.0273973	0.0394737
	0.595041	0.0192308	0
	0.689873	0.455446	0
	0.656489	0	0.0851064
	0.193548	0.523364	0.0612245
	0.306667	0	0
	0.155172	0.0217391	0.0408163
	0.422222	0.0196078	0
	0.0833333	0.0117647	0.015625
	0.04	0.440476	0
	0.25	0.0277778	0.0428571
	0.0283019	0.0215054	0
	0.161905	0.0153846	0.0235294
	0.6	0.0131579	0.02
	0.457447	0	0
	0.105263	0.0625	0.0135135
	0.514563	0.04	0.0204082
	0.567568	0.375	0.0208333
	0	0.0461538	0
	0.619403	0.411765	0
	0.676647		0.037037
	0.783654		0
	0.775701		0.0816327
	0.634328		0.0204082
	0.613139		0
	0.745		0
	0.232759		0
	0.182609		0
	0.15		0
	0.0673077		0.021978
	0.0543478		0
	0.037037		0
	0.591667		0.0208333
	0.396825		0.0289855
	0.240385		0
	0.583333		0
	0		0
	0.57265		0
	0.406504		0.0138889
	0.637681		0.0217391
	0.647059		0.0222222
	0.419753		0.0434783
	0.699422		0
	0.561983		0
	0.0609756		0
	0.0681818		0.0126582
	0.593496		0
	0.219178		0
	0.182692		0.0595238
	0.0280374		0
	0.495238		0.0212766
	0.102041		0
	0.0674157		0.0722892
	0.423729		0
	0.192661		0.119565
	0.164557		0.03125
	0.51087		0
	0.411765		0.08
	0.411765		0.289855
	0.364706		0.0925926
	0.195652		0
	0.220339		0.0222222
	0.504		0.307692
	0.381295		0.025974
	0.431373		0
	0.26		0.0151515
	0.141176		0.027027
	0.546296		0.530612
	0.659864		0.328358
	0.309859		0.0204082
	0.4		0
	0.382353		0
	0.5		0.43038
	0.490741		0.0192308
	0.246154		0.0222222
	0.677632		0
	0.241935		0
	0.690909		0
	0.0138889		0.0149254
	0.438776		0
	0.13		0.0588235
	0.243902		0.0240964
	0.297297		0
	0.147368		0
	0.126316		0.0131579
	0.105263		0
	0.285714		0
	0.26087		0
	0.481818		0.417582
	0.340426		0
	0.0361446		0.025974
	0.0666667		0.0128205
	0.649007		0.0227273
	0.742105		0
	0.721649		0
	0.0634921		0
	0.157895		0
	0.364583		0.0166667
	0.179104		0
	0.563636		0
	0.141304		0.107143
	0.2		0
	0.135922		0.0365854
	0		0
	0.609375		0.440476
	0.0784314		0
	0.391892		0.011236
	0.490909		0
	0.436364		0
	0.027027		0.0285714
	0.0847458		0
	0.535354		0
	0.0285714		0.0151515
	0.342105		0.319444
	0.666667		0
	0.619403		0.137931
	0.685185		0
	0.324675		0.0425532
	0.0736842		0
	0.201923		0.166667
	0.0804598		0.0149254
	0		0
	0.54		0
	0.0689655		0.0434783
	0.608696		0
	0.205882		0
	0.201923		0.204301
	0.446429		0.0163934
	0.510638		0
	0.0185185		0
	0.06		0.0425532
	0.589147		0.02
	0.544		0
	0.169492		0
	0.174603		0
	0.528846		0
	0.212389		0.0235294
	0.445545		0
	0.126582		0.015625
	0.0421053		0.0131579
	0.0752688		0.0116279
	0.464		0.222222
	0.556452		0
	0.342105		0.0196078
	0.097561		0.0298507
	0.310811		0
	0.0588235		0
	0.633094		0.0727273
	0.309859		0.287879
	0.611111		0
	0.666667		0
	0.171429		0.0217391
	0.175926		0.025974
	0.466667		0.487179
	0.0673077		0
	0.162162		0
	0.0816327		0.0273973
	0.112245		0.0701754
	0.503704		0
	0.0212766		0.0235294
	0.504673		0
	0.565217		0
	0.0853659		0.0972222
	0.441667		0.0175439
	0.534483		0
	0.65942		0
	0.619048		0
	0.583333		0
	0.740331		0
	0.0384615		0
	0.215686		0.0285714
	0.0243902		0.027027
	0.585938		0.533981
	0.0808081		0.0337079
	0.4		0
	0.204819		0.0151515
	0.537931		0
	0.673611		0
	0.0561798		0.012987
	0.10084		0
	0.572727		0
	0.1875		0.025974
	0.735849		0
	0.137931		0
	0.0357143		0
	0.319444		0.0208333
	0.449438		0.415584
	0.495652		0
	0.0120482		0
	0.127907		0.030303
	0.1875		0.027027
	0.0792079		0
	0.1875		0.025641
	0.152381		0.0240964
	0.510204		0.407895
	0.314516		0.0481928
	0.616		0.410256
	0.163793		0.0222222
	0.0786517		0
	0.47191		0
	0.698113		0
	0.572727		0.0222222
	0.152941		0.0153846
	0.626866		0
	0.568345		0
	0.625806		0
	0.0306122		0.0114943
	0.358974		0.0540541
	0.601504		0
	0.466667		0.0185185
	0.0421053		0
	0.622047		0.0212766
	0.579365		0
	0.406593		0.253731
	0.14		0.0238095
	0.0114943		0
	0.533333		0
	0.596491		0
	0.610687		0.0212766
	0.661972		0
	0.716867		0
	0.328767		0.0217391
	0.315789		0
	0.0925926		0
	0.344828		0
	0.537313		0
	0.012987		0
	0.575758		0.242857
	0.22973		0
	0.450549		0
	0.544643		0.25
	0.263158		0
	0.442478		0.223881
	0.0789474		0.0153846
	0.0632911		0
	0.641221		0.0416667
	0.0178571		0
	0.0483871		0
	0.723164		0
	0.04		0.0147059
	0.685315		0.117647
	0.621212		0.229508
	0.603053		0.0425532
	0.139785		0.0263158
	0.15		0.0166667
	0.505051		0.38961
	0.032967		0.0240964
	0.539216		0
	0.380952		0
	0.227848		0.0327869
	0.420455		0
	0.633588		0
	0.0123457		0.0126582
	0.342466		0
	0.421053		0
	0.347222		0
	0		0
	0.122807		0
	0.604839		0.0208333
	0.748718		0
	0.520408		0
	0.601399		0
	0.5		0.0454545
	0.097561		0.0307692
	0.0731707		0
	0.364865		0
	0.445783		0.348485
	0.175824		0.0933333
	0.435185		0.308642
	0.292135		0
	0.0121951		0
	0.342105		0.12963
	0.58871		0
	0.166667		0
	0.0188679		0
	0.0625		0
	0.0410959		0.046875
	0.579832		0.0784314
	0.659574		0.515789
	0.36		0
	0.337079		0
	0.233645		0.0519481
	0.181818		0.0277778
	0.19469		0.0581395
	0.412371		0.275362
	0.627907		0.132075
	0.29661		0.025641
	0.432099		0.424658
	0.719298		0
	0.696629		0
	0.241935		0
	0.0909091		0
	0.477273		0.0652174
	0.436893		0
	0.679245		0
	0.290323		0.0246914
	0.241379		0
	0.303279		0.0128205
	0.495146		0
	0.226415		0.037037
	0.177083		0.0363636
	0.292929		0.0163934
	0.186441		0.021978
	0.157895		0.025974
	0.477876		0.111111
	0.204082		0
	0.103448		0.0508475
	0		0
	0.563636		0
	0.118644		0
	0		0
	0.473684		0
	0.763033		0
	0.0380952		0.0208333
	0.260504		0.0192308
	0.149123		0
	0.480769		0.0192308
	0.1		0
	0.252336		0.0384615
	0.154639		0.0246914
	0.396226		0
	0.534653		0
	0.603306		0.465909
	0.570175		0
	0.0625		0
	0.580645		0
	0.463158		0.0192308
	0.368421		0
	0.522936		0
	0.35443		0
	0.756219		0
	0.537037		0.113208
	0.0235294		0.0123457
	0.457944		0
	0		0
	0.0361446		0.0131579
	0.0188679		0
	0.384615		0.0337079
	0.666667		0
	0.0416667		0
	0.0319149		0
	0.364706		0
	0.642857		0
	0.741784		0.0535714
	0.189655		0
	0.430233		0.394737
	0.54717		0
	0.70303		0
	0.0612245		0
	0.381295		0
	0.593496		0.0208333
	0.0344828		0.0384615
	0.0481928		0.0128205
	0.47		0
	0.037037		0
	0.551402		0.526316
	0.597222		0
	0.22		0.0138889
	0		0
	0.148515		0.0128205
	0.645833		0.02
	0.75		0.0217391
	0.632		0
	0.0253165		0
	0.39759		0
	0.474227		0.462366
	0.171053		0.0793651
	0.633094		0.0212766
	0.241758		0.031746
	0.101266		0.0147059
	0.021978		0.0246914
	0.524752		0.482353
	0.025641		0.0175439
	0.03		0
	0.186275		0
	0.252874		0.0212766
	0.31068		0.0307692
	0.0263158		0.0277778
	0.451923		0
	0.560606		0
	0.666667		0.04
	0.0566038		0
	0		0
	0.408602		0.349398
	0.707865		0
	0.125		0.06
	0.0632911		0.0147059
	0.533333		0
	0.0490196		0
	0.165217		0.011236
	0.111111		0
	0.465753		0.027027
	0.545455		0.515152
	0.254545		0.0394737
	0.222222		0.030303
	0.057971		0.0350877
	0.51		0
	0.373494		0
	0		0
	0.703911		0
	0.436975		0.347368
	0.6375		0
	0.385542		0
	0.522936		0.0227273
	0.571429		0
	0.539823		0.169492
	0.204082		0.0285714
	0.154639		0.0136986
	0.180556		0.145161
	0.65		0.137255
	0.51		0.213115
	0.09375		0.0246914
	0.232759		0.025
	0.557522		0.0961538
	0.291139		0
	0.0588235		0
	0.0131579		0
	0.41573		0
	0.537037		0
	0.529412		0.0222222
	0.0377358		0
	0.107143		0
	0.0333333		0
	0.384615		0.0833333
	0.584746		0.0208333
	0.0707071		0.0465116
	0.0957447		0
	0.559633		0
	0.452632		0.125
	0.0447761		0
	0.181818		0.0138889
	0.5		0
	0.582677		0.390244
	0.777251		0
	0.504854		0
	0.637681		0
	0.586466		0
	0.630769		0
	0.666667		0.0208333
	0.217391		0
	0.12069		0
	0.515625		0.282051
	0.614754		0
	0.0892857		0.0588235
	0.115385		0
	0.163934		0.0392157
	0.528846		0
	0.576271		0.0204082
	0.0941176		0
	0.222222		0.0138889
	0.601695		0
	0.4		0.0175439
	0.0535714		0.0384615
	0.55102		0
	0.372727		0.0149254
	0.630769		0.0625
	0.125		0
	0.311688		0.04
	0.256637		0
	0.258929		0.047619
	0.134454		0
	0.443182		0
	0.404762		0.0204082
	0.298507		0.0123457
	0.184615		0
	0.414634		0
	0.521739		0.257143
	0.598425		0.546296
	0.69375		0
	0.43		0
	0.0892857		0
	0.291667		0.02
	0.652439		0
	0.15625		0.02
	0.438849		0.02
	0.376471		0
	0.0384615		0.0422535
	0.0144928		0
	0.04		0
	0.0235294		0
	0.421053		0.0204082
	0.184466		0.025641
	0.378049		0
	0.181818		0.0140845
	0.0543478		0
	0.285714		0
	0.0566038		0
	0.2		0.163265
	0.698795		0
	0.504762		0
	0.542056		0
	0.780488		0
	0.563025		0.0566038
	0.553571		0.423529
	0.215686		0
	0.12		0.0235294
	0.0722892		0.0641026
	0.592308		0
	0.572581		0.0392157
	0.423913		0.0727273
	0.15		0.0144928
	0.16129		0.0405405
	0.62987		0
	0.495575		0
	0.401709		0
	0.295775		0
	0.247525		0.23913
	0.233766		0
	0.561905		0
	0.147368		0.0266667
	0.263636		0.0506329
	0.5		0
	0.030303		0.0338983
	0.0337079		0.025
	0.115385		0
	0.278689		0
	0.548611		0.0208333
	0.448276		0
	0.13		0
	0.0263158		0.0144928
	0.656051		0
	0.546875		0
	0.142857		0
	0.677215		0
	0.477477		0.321429
	0.728814		0
	0.342342		0
	0.34965		0.125
	0.173913		0
	0.0412371		0.0116279
	0.353535		0
	0.257143		0.0208333
	0.636364		0
	0.513761		0
	0.232323		0.0138889
	0.138298		0
	0.161905		0.0235294
	0.480769		0
	0.140351		0
	0.0512821		0.0434783
	0.677632		0
	0.357143		0
	0.618705		0.190476
	0.484536		0
	0.666667		0.0408163
	0.153846		0.0140845
	0.272727		0
	0.141304		0.0138889
	0.142857		0
	0.0784314		0.0116279
	0.578947		0.543689
	0.402174		0
	0.271028		0.0266667
	0.5625		0.516484
	0.0823529		0
	0.52381		0.0204082
	0.0727273		0
	0.366667		0
	0.5		0
	0.0125		0.0140845
	0.0481928		0.0263158
	0.489362		0
	0.209677		0.132075
	0.370968		0.0151515
	0.319444		0.06
	0.462366		0
	0.166667		0.0441176
	0.565891		0.267606
	0.44898		0
	0.494845		0.483516
	0.5		0
	0.586777		0.394737
	0.361111		0.18
	0.0208333		0.0243902
	0.172043		0.015625
	0.18		0
	0.323944		0.288136
	0.472727		0.454545
	0.469027		0.0172414
	0.570248		0
	0.0434783		0.0348837
	0.461538		0
	0.0210526		0.011236
	0.628099		0.538462
	0.129032		0.0405405
	0.514286		0
	0.534653		0.402597
	0.427481		0
	0.603306		0.570093
	0.5		0
	0.123711		0.0125
	0.192982		0
	0.0461538		0.0188679
	0.664835		0
	0.345679		0
	0.0144928		0
	0.596639		0.0425532
	0.804255		0
	0.57265		0.261538
	0.263736		0.0597015
	0.540984		0
	0.115385		0.0947368
	0.16092		0
	0.0512821		0.0142857
	0.390244		0.0519481
	0.65942		0
	0.630435		0.163934
	0.224299		0.0125
	0.233333		0.0175439
	0.359551		0
	0.699346		0.0232558
	0.285714		0
	0.825279		0
	0.425532		0
	0.473118		0.43038
	0.25		0
	0.133333		0
	0		0
	0.0547945		0.0597015
	0.463918		0.203125
	0.519231		0
	0.319444		0
	0.109091		0.0645161
	0.533333		0.08
	0.626984		0
	0.136842		0.0512821
	0.614173		0.548077
	0.682927		0
	0.709091		0.0222222
	0.030303		0.0166667
	0.451327		0
	0.138462		0
	0.519608		0
	0.282828		0
	0.103448		0.0925926
	0.54717		0
	0.106796		0.0116279
	0.0357143		0.0151515
	0.5		0
	0.6		0
	0.5		0.466667
	0.565574		0.0727273
	0.275		0.0493827
	0.38835		0.375
	0.732955		0.375
	0		0
	0.0333333		0.0357143
	0.520408		0
	0.642857		0
	0.548673		0
	0.358025		0.0196078
	0.0759494		0
	0.221154		0.0144928
	0.610169		0
	0.5		0.397849
	0.118812		0
	0.0227273		0.0126582
	0.355705		0.025
	0		0
	0.612069		0
	0.264368		0
	0.144444		0.0138889
	0.5		0
	0.624		0
	0.0740741		0
	0.567568		0.53125
	0.03125		0
	0.541284		0
	0.596386		0.0163934
	0.190909		0.0121951
	0.132353		0.0655738
	0.587156		0
	0.48		0.444444
	0.458824		0.266667
	0.324324		0
	0.409449		0.0147059
	0.327273		0.056338
	0.376238		0
	0.553398		0
	0.147368		0.0547945
	0.0307692		0.0181818
	0.581967		0
	0.314286		0.0212766
	0.729282		0.12
	0.372093		0.0408163
	0		0
	0.535354		0
	0.610169		0.0625
	0.296875		0
	0.517241		0
	0.166667		0
	0.0232558		0.025974
	0.271186		0.0232558
	0.102564		0.0298507
	0.453488		0.106383
	0.525253		0.220339
	0.0319149		0.0352941
	0.26506		0
	0.710059		0
	0.0185185		0
	0.666667		0
	0.420455		0.402597
	0.495238		0
	0.4		0.04
	0		0
	0.677852		0
	0.043956		0.0229885
	0		0
	0.0985915		0.078125
	0.517857		0.392857
	0.157895		0.0208333
	0.630435		0
	0.164948		0.0131579
	0.293103		0.0131579
	0.0561798		0
	0.113402		0.0246914
	0.687117		0
	0.729412		0
	0.623288		0
	0.646617		0
	0.736559		0
	0.580882		0.0208333
	0.3875		0
	0.318584		0
	0.467391		0.402439
	0.509434		0.186441
	0.0526316		0.0116279
	0		0
	0.135593		0
	0.238532		0.0487805
	0.504762		0.02
	0.392593		0.0138889
	0.238636		0.03125
	0.483516		0.318182
	0.0377358		0.0123457
	0.688889		0
	0.573913		0
	0.282051		0.2
	0.552239		0
	0.322581		0.031746
	0.675325		0.140351
	0.287129		0.0196078
	0.0849057		0.0273973
	0.306667		0.06
	0.205607		0.147368
	0.25		0.03125
	0.184615		0.0217391
	0.384615		0
	0.0795455		0.0675676
	0.232558		0
	0.485437		0.306667
	0.529412		0.0666667
	0.555556		0
	0.0506329		0.0285714
	0		0
	0.0188679		0
	0.719101		0
	0.641791		0.104167
	0.393939		0
	0.561905		0.488372
	0.3875		0.0208333
	0.0909091		0.0116279
	0.133333		0
	0.0416667		0
	0.164384		0
	0.582609		0.525773
	0.17757		0.0196078
	0.543689		0.188679
	0.547009		0
	0.181818		0
	0.04		0
	0.63522		0
	0.745098		0
	0.152542		0
	0.6		0
	0.469027		0
	0.378049		0.0566038
	0.091954		0
	0.246575		0.0188679
	0.587719		0.0851064
	0.0526316		0.0229885
	0.159091		0.0138889
	0.372093		0.175439
	0.41844		0
	0.65942		0.132075
	0.216216		0.0229885
	0.166667		0.135417
	0.119565		0.0133333
	0.20354		0.117021
	0.390805		0
	0.388235		0.242424
	0.0588235		0.0131579
	0.606061		0
	0.598684		0
	0.333333		0.183333
	0.49		0
	0.538462		0
	0.252525		0.0277778
	0.0238095		0.0136986
	0.346154		0.152542
	0.0253165		0.0144928
	0.5		0
	0.302326		0.0470588
	0.447917		0
	0		0
	0.153846		0.0545455
	0.623188		0.0576923
	0.354839		0
	0.239583		0
	0.0491803		0
	0.156627		0.03125
	0.489362		0.0980392
	0.173077		0.0714286
	0.0561798		0.0126582
	0.591667		0.4
	0.514851		0
	0.346154		0.181818
	0.2		0.0224719
	0.385542		0.357143
	0.0967742		0.0508475
	0.473684		0
	0.154639		0
	0.643939		0
	0.458333		0
	0.625954		0
	0.548673		0
	0.233333		0.0227273
	0.136364		0
	0.31068		0
	0.483146		0.142857
	0.211864		0.0361446
	0.211765		0.0454545
	0.266667		0.0125
	0.0632911		0
	0.185714		0.0416667
	0.237288		0.0243902
	0.36		0.0142857
	0.45977		0.38961
	0.553398		0.46988
	0.212766		0.0153846
	0.06		0.0222222
	0		0
	0.608392		0
	0.0943396		0
	0.641221		0
	0.466019		0.0384615
	0.381579		0
	0.683908		0.0555556
	0.552381		0
	0.263158		0.0166667
	0.612903		0.511364
	0.037037		0.0136986
	0.0232558		0.0126582
	0.568807		0.505747
	0.623188		0.455556
	0.473684		0
	0.326923		0.0285714
	0.157407		0.0114943
	0.02		0
	0.49505		0
	0.621212		0
	0.415094		0
	0.435294		0
	0.02		0.0217391
	0.598361		0
	0.661616		0
	0.484848		0.421687
	0.1		0.0740741
	0.23301		0
	0.135417		0.0375
	0.010989		0.0116279
	0.411765		0.189655
	0.417476		0
	0.0842105		0.0487805
	0.596491		0.254237
	0.45122		0
	0.0357143		0.02
	0.495146		0
	0.73991		0
	0.452381		0
	0.304348		0
	0.208791		0
	0.504132		0.40625
	0.709302		0
	0.189189		0.0568182
	0.025		0.025974
	0.5		0.0208333
	0.0705882		0.0136986
	0.126214		0.120879
	0.469388		0.02
	0.580153		0.0545455
	0.636364		0
	0.447154		0.309524
	0.196078		0
	0.16129		0.0142857
	0.174603		0
	0.553571		0
	0.709302		0
	0.679487		0
	0.551402		0
	0.708333		0
	0.770213		0
	0.0106383		0
	0.236111		0.0925926
	0.182796		0.0422535
	0.177419		0.043956
	0.375		0.046875
	0.222222		0.0394737
	0.689655		0
	0.127451		0
	0.0232558		0
	0.568807		0.0638298
	0.188235		0.0307692
	0.46		0.385542

## Sheet: Figure 4b
Figure 4b
				Values used to generate mean post-treamtent mean CCF
	Pre-treatment CCF	Mean post-treatment CCF		T2_A1	T2_A2	T2_A3	T2_A5
	0	0.5975		0.32	0.96	0.5	0.61
	0	0.185		0	0	0.74	0
	0	0.1025		0	0.41	0	0
	0	0.055		0	0	0	0.22
	1	0.9625		0.85	1	1	1
	0	0.0875		0.35	0	0	0
	0.09	0.105		0	0.42	0	0
	0	0.0525		0.21	0	0	0
	0	0.09		0.36	0	0	0
	0	0.055		0	0	0	0.22
	0	0.0275		0	0	0.11	0
	0	0.0675		0	0.14	0.13	0
	0	0.18		0	0	0.4	0.32
	0	0.035		0	0	0	0.14
	1	0.9		0.91	0.8	1	0.89
	0	0.0625		0	0	0	0.25
	0	0.38		0.5	0.98	0	0.04
	0	0.055		0	0	0.22	0
	0	0.03		0	0	0.12	0
	0.78	0.935		0.98	1	0.76	1
	0	0.29		0.41	0.75	0	0
	0	0.05		0.2	0	0	0
	0.84	0.8775		0.8	0.85	0.86	1
	0	0.3475		0.62	0.77	0	0
	0.21	0		0	0	0	0
	0.44	0.405		0.53	0.5	0.29	0.3
	0	0.0375		0	0	0.15	0
	0	0.05		0	0	0.2	0
	0	0.045		0	0	0	0.18
	0	0.14		0	0	0	0.56
	0	0.0725		0	0	0	0.29
	0	0.0875		0.16	0.19	0	0
	0	0.42		0.8	0.88	0	0
	0.94	0.835		1	1	0.72	0.62
	0	0.0525		0	0.1	0.11	0
	0	0.125		0	0	0.5	0
	0	0.46		0.66	0.73	0	0.45
	0.06	0.855		0.72	0.9	0.8	1
	0	0.0925		0	0	0	0.37
	0	0.04		0.16	0	0	0
	0	0.04		0	0	0.16	0
	0	0.0675		0	0	0.27	0
	0	0.0425		0.17	0	0	0
	0.44	0.76		0.71	0.72	0.76	0.85
	0.13	0		0	0	0	0
	0.88	0.8875		0.92	0.95	1	0.68
	0	0.065		0	0	0	0.26
	0.2	0		0	0	0	0
	0	0.1025		0	0	0	0.41
	0	0.065		0.26	0	0	0
	0.22	0		0	0	0	0
	0	0.065		0	0.26	0	0
	0	0.065		0	0	0.26	0
	0	0.3875		0.69	0.86	0	0
	0	0.0625		0.25	0	0	0
	0	0.3275		0.5	0.78	0	0.03
	0.79	0.86		0.93	0.85	0.82	0.84
	0.16	0		0	0	0	0
	0.62	0.78		0.89	0.61	0.62	1
	0	0.85		0.94	0.72	1	0.74
	0	0.0525		0.21	0	0	0
	0	0.12		0	0	0.48	0
	0	0.0825		0.33	0	0	0
	0	0.9075		0.85	1	0.78	1
	0.16	0		0	0	0	0
	0	0.065		0	0	0	0.26
	0.8	0.9075		1	0.96	0.79	0.88
	0.72	0.82		0.77	0.9	0.78	0.83
	0	0.1025		0	0.41	0	0
	0	0.0925		0	0	0.37	0
	0.84	0.88		0.96	0.72	0.84	1
	0.23	0		0	0	0	0
	0.13	0		0	0	0	0
	0	0.095		0	0	0	0.38
	0	0.06		0	0	0.24	0
	0.22	0		0	0	0	0
	0	0.0875		0.35	0	0	0
	0	0.1375		0	0.55	0	0
	0	0.09		0	0.36	0	0
	0	0.1125		0	0	0.45	0
	0	0.025		0	0	0.1	0
	0	0.545		0.64	0.66	0.46	0.42
	0.18	0		0	0	0	0
	0.18	0		0	0	0	0
	1	0.915		0.78	1	1	0.88
	0	0.1		0	0.4	0	0
	0	0.0525		0	0	0	0.21
	0	0.89		0.88	0.95	0.95	0.78
	0	0.8675		1	0.68	1	0.79
	0.71	0.7375		0.82	0.69	0.6	0.84
	0	0.1225		0	0	0	0.49
	0	0.08		0	0	0.32	0
	0	0.0375		0.15	0	0	0
	1	0.9125		0.92	0.8	1	0.93
	0.5	0.585		0.53	0.93	0.5	0.38
	0	0.0725		0.29	0	0	0
	0.8	0.8525		0.73	0.71	1	0.97
	0	0.0825		0	0	0	0.33
	0	0.0625		0.25	0	0	0
	0	0.1225		0	0.49	0	0
	0	0.6675		0.87	1	0.24	0.56
	0	0.0275		0	0	0.11	0
	0	0.1125		0.45	0	0	0
	0	0.0775		0	0	0.31	0
	0.05	0.915		0.99	0.82	0.88	0.97
	0	0.0775		0.06	0	0	0.25
	0.04	0.9075		0.82	0.86	0.95	1
	0	0.025		0	0	0.1	0
	0.04	0.9275		0.98	0.88	0.85	1
	1	0.9		0.85	1	0.75	1
	0	0.0425		0	0	0.17	0
	0	0.105		0	0	0.42	0
	0	0.0775		0	0	0	0.31
	0	1		1	1	1	1
	0.73	0.8775		0.78	0.73	1	1
	0	0.0275		0	0	0	0.11
	0	0.025		0	0	0	0.1
	0	0.12		0	0	0.48	0
	0	0.0275		0	0	0	0.11
	0	0.0725		0	0	0	0.29
	0	0.085		0.34	0	0	0
	0	0.06		0.24	0	0	0
	0.51	0.885		0.85	0.85	0.84	1
	0	0.0575		0.12	0	0.11	0
	0.67	0.81		0.79	0.76	0.69	1
	0	0.055		0	0	0.22	0
	0	0.0775		0.31	0	0	0
	0.05	0.2		0.34	0	0.46	0
	0	0.1325		0	0	0.53	0
	0.68	0.78		0.95	0.71	0.46	1
	0	0.26		0	0.21	0.38	0.45
	0	0.065		0	0	0.09	0.17
	0	0.045		0	0	0.18	0
	1	0.9875		1	1	1	0.95
	0	0.0375		0	0	0.15	0
	0	0.475		1	0.64	0	0.26
	0	0.05		0	0	0	0.2
	0	0.0275		0	0	0.11	0
	0.69	0.78		1	1	0.31	0.81
	0.59	0.87		0.95	0.92	0.61	1
	0	0.4575		0.41	0.47	0.39	0.56
	0	0.055		0	0.22	0	0
	0	0.0375		0	0	0	0.15
	0.3	0		0	0	0	0
	0.81	0.8825		1	0.87	0.66	1
	0	0.39		0.56	1	0	0
	0	0.2925		0.48	0.69	0	0
	0	0.04		0	0	0	0.16
	0.18	0		0	0	0	0
	1	0.1625		0.23	0	0.42	0
	0	0.035		0	0	0.14	0
	0	0.1		0	0	0.4	0
	0.78	0.9075		0.89	1	0.86	0.88
	0.21	0		0	0	0	0
	0.85	0.8675		0.92	1	0.93	0.62
	0.07	0.1425		0	0	0.04	0.53
	0	0.0475		0.19	0	0	0
	0	0.0575		0	0.23	0	0
	0.35	0		0	0	0	0
	0.68	0.81		0.72	1	0.52	1
	0	0.115		0	0	0	0.46
	0	0.0475		0	0.19	0	0
	0.2	0		0	0	0	0
	0	0.1225		0	0	0.49	0
	0	0.0475		0	0	0	0.19
	0	0.0575		0.23	0	0	0
	0	0.0725		0	0	0.29	0
	0	0.095		0	0	0.38	0
	0	0.0725		0	0.29	0	0
	0	0.45		0.4	0.41	0.47	0.52
	0	0.0275		0	0	0.11	0
	0	0.0525		0	0	0	0.21
	0	0.04		0.16	0	0	0
	0	0.4175		0.46	0.49	0.43	0.29
	0	0.0625		0	0.25	0	0
	0	0.11		0.44	0	0	0
	0.7	0.9725		0.91	0.98	1	1
	0	0.035		0	0	0.14	0
	0	0.0825		0	0	0	0.33
	0	0.09		0	0	0.36	0
	1	0.9575		0.85	0.98	1	1
	0	0.0725		0	0	0	0.29
	0.77	0.1675		0.15	0	0.46	0.06
	0	0.025		0	0	0	0.1
	0	0.0625		0	0	0	0.25
	0	0.0375		0	0	0.15	0
	0	0.1275		0	0	0.51	0
	0.72	0.8225		0.76	1	0.53	1
	0.19	0		0	0	0	0
	0	0.025		0	0	0.1	0
	0	0.08		0	0.32	0	0
	0.56	0.6625		0.69	0.85	0.49	0.62
	0	0.0475		0	0.19	0	0
	0	0.05		0	0.2	0	0
	0	0.0475		0	0	0	0.19
	0	0.0375		0.15	0	0	0
	0	0.0425		0	0	0.17	0
	0	0.045		0	0	0	0.18
	0.87	0.6575		0.52	0.75	0.42	0.94
	0	0.03		0	0	0.12	0
	0	0.03		0	0	0.12	0
	0	0.0275		0	0	0.11	0
	0.76	0.96		1	1	0.98	0.86
	0.96	0.7275		0.66	0.89	0.52	0.84
	0.19	0		0	0	0	0
	0	0.045		0.18	0	0	0
	0	0.385		0.5	1	0	0.04
	0	0.0675		0	0.27	0	0
	0.08	0.39		0.69	0.81	0	0.06
	0	0.0575		0.23	0	0	0
	0	0.0575		0	0	0.23	0
	0	0.045		0	0.18	0	0
	0	0.0375		0	0	0.15	0
	0	0.36		0.45	0.99	0	0
	0.7	0.3675		0.44	0	0.97	0.06
	0	0.8475		0.62	0.86	0.91	1
	0	0.2175		0.49	0.38	0	0
	0	0.06		0	0.24	0	0
	0	0.035		0	0	0.14	0
	0	0.065		0	0	0	0.26
	0	0.115		0	0	0	0.46
	0	0.87		1	1	0.73	0.75
	0.88	0.755		0.54	0.9	0.75	0.83
	0	0.0425		0	0	0.17	0
	0	0.04		0	0.16	0	0
	0.05	0.86		0.44	1	1	1
	0.79	0.7775		0.61	0.71	0.79	1
	0	0.1475		0.59	0	0	0
	0.63	0.7225		0.47	0.74	0.88	0.8
	0.2	0		0	0	0	0
	0.62	0.66		0.26	0.94	0.5	0.94
	1	0.925		1	1	0.7	1
	0	0.03		0	0	0	0.12
	0	0.055		0.22	0	0	0
	0	0.06		0	0	0.24	0
	0	0.0425		0	0	0.17	0
	0.73	0.295		0.32	0	0.86	0
	1	0.725		0.46	0.69	0.91	0.84
	0	0.0375		0	0	0.15	0
	0	0.055		0	0.22	0	0
	0	0.595		0.82	0.85	0	0.71
	0	0.1575		0	0	0.63	0
	0	0.04		0	0	0	0.16
	0	0.085		0	0	0	0.34
	0	0.5075		0.47	0.99	0	0.57
	1	0.7675		0.48	0.59	1	1
	0	0.0575		0	0	0	0.23
	0	0.0825		0.33	0	0	0
	0	0.0425		0	0	0.17	0
	0	0.1325		0	0	0.53	0
	0	0.215		0	0	0.86	0
	0	0.0775		0	0.31	0	0
	0	0.825		0.75	1	0.93	0.62
	0	0.0475		0	0	0	0.19
	0.69	0.6025		0.34	0.54	0.53	1
	0.02	0.16		0.48	0.16	0	0
	0.64	0.365		0.49	0	0.97	0
	0	0.1125		0	0	0	0.45
	1	0.9825		0.96	1	0.99	0.98
	0	0.055		0	0	0.22	0
	0	0.12		0	0	0	0.48
	0.05	0.885		0.75	1	1	0.79
	0	0.05		0.2	0	0	0
	0	0.14		0	0	0	0.56
	0.93	0.78		0.47	0.8	0.85	1
	0	0.3475		0	0	0.97	0.42
	0	0.0875		0	0	0	0.35
	0	0.85		0.56	0.84	1	1
	0	0.1475		0	0	0.59	0
	0.35	0		0	0	0	0
	0.99	0.255		0.3	0	0.72	0
	0	0.04		0.16	0	0	0
	0.09	0.415		0.38	0	0.82	0.46
	0	0.765		0.75	0.66	0.92	0.73
	0	0.395		0	0	0.82	0.76
	0.78	0.765		0.8	0.89	0.8	0.57
	0.56	0.3775		0.3	0	0.7	0.51
	0	0.0875		0	0.35	0	0
	0.2	0		0	0	0	0
	0	0.045		0	0.18	0	0
	0	0.955		1	1	1	0.82
	0	0.04		0	0.16	0	0
	0	0.9525		1	0.94	0.87	1
	0	0.0625		0	0	0	0.25
	0	0.06		0.24	0	0	0
	0	0.1075		0	0	0.43	0
	0	0.035		0	0	0	0.14
	0	0.025		0	0	0.1	0
	0.05	0.0825		0	0	0	0.33
	0	0.6		0.68	0.56	0.58	0.58
	0.79	0.8225		1	0.59	0.93	0.77
	0	0.07		0	0.28	0	0
	0	0.0425		0	0.17	0	0
	0	0.07		0	0	0	0.28
	0	0.055		0	0	0	0.22
	0	0.04		0.16	0	0	0
	0	0.0325		0	0	0.13	0
	0	0.1425		0.21	0.36	0	0
	0	0.03		0.12	0	0	0
	0	0.0475		0.19	0	0	0
	0	0.08		0.32	0	0	0
	0	0.05		0	0.2	0	0
	0	0.09		0	0	0.36	0
	0	0.4925		0.54	0.45	0.22	0.76
	0.81	0.9525		1	0.83	0.98	1
	0.66	0.9		0.82	1	0.78	1
	0.9	0.9075		0.76	1	0.87	1
	0	0.1325		0	0.21	0	0.32
	0	0.455		0.25	0.5	0.45	0.62
	0	0.025		0	0	0.1	0
	0	0.03		0.12	0	0	0
	0	0.125		0	0	0	0.5
	0	0.15		0	0	0	0.6
	0	0.0325		0	0	0.13	0
	0	0.03		0	0	0.12	0
	1	0.9225		0.9	1	0.8	0.99
	0.05	0.8275		0.65	1	0.66	1
	0.14	0		0	0	0	0
	0	0.0675		0.27	0	0	0
	0	0.0375		0	0	0.15	0
	0	0.0325		0.13	0	0	0
	0	0.0725		0	0.29	0	0
	0	0.175		0.32	0.38	0	0
	0	0.035		0	0	0.14	0
	0	0.0275		0.11	0	0	0
	0	0.09		0	0.36	0	0
	0	0.0775		0	0.31	0	0
	0	0.315		0.38	0.78	0	0.1
	0	0.0475		0.19	0	0	0
	0	0.06		0	0	0	0.24
	0.73	0.925		0.89	0.99	0.94	0.88
	0.33	0		0	0	0	0
	0	0.14		0	0	0	0.56
	0	0.095		0	0.38	0	0
	0	0.0275		0.11	0	0	0
	0.32	0		0	0	0	0
	0	0.19		0.35	0.41	0	0
	0	0.0775		0	0	0.31	0
	0	0.1025		0	0.41	0	0
	0	0.0875		0	0	0	0.35
	0	0.885		0.83	1	0.94	0.77
	0	0.16		0.03	0	0.61	0
	0	0.1275		0	0	0.51	0
	0	0.1325		0.15	0	0.38	0
	0	0.2075		0.23	0	0.6	0
	0.76	0.88		1	0.68	1	0.84
	0	0.875		0.68	0.87	0.95	1
	0.03	0.975		1	1	1	0.9
	0	0.025		0	0	0.1	0
	0.07	0.9175		0.98	0.75	0.96	0.98
	0	0.0625		0	0	0	0.25
	0	0.1275		0	0.51	0	0
	0	0.095		0	0	0	0.38
	0	0.1025		0	0	0.41	0
	0	0.035		0.14	0	0	0
	0	0.08		0	0.32	0	0
	0	0.08		0	0.32	0	0
	0	0.0675		0.27	0	0	0
	0	0.0775		0	0.31	0	0
	0.34	0		0	0	0	0
	0	0.0925		0	0	0.37	0
	0.04	0.8825		0.63	1	0.9	1
	0	0.025		0	0	0	0.1
	0	0.6475		0.47	1	0.5	0.62
	0	0.0575		0.23	0	0	0
	0	0.11		0	0	0.44	0
	0.43	0		0	0	0	0
	0	0.845		0.92	1	0.64	0.82
	0.07	0.2325		0.36	0.25	0.2	0.12
	0	0.02		0	0	0	0.08
	0	0.075		0	0	0	0.3
	0	0.0525		0	0	0	0.21
	0.36	0		0	0	0	0
	0	0.0175		0	0	0.07	0
	0	0.0225		0.09	0	0	0
	0.26	0		0	0	0	0
	0	0.0275		0	0	0.11	0
	0	0.0175		0	0.07	0	0
	0	0.0925		0	0	0	0.37
	0	0.025		0	0	0.1	0
	0	0.1175		0	0	0.47	0
	0	0.0425		0.17	0	0	0
	0.2	0		0	0	0	0
	0	0.0825		0	0	0.33	0
	0	0.0175		0	0	0.07	0
	0	0.885		0.98	0.96	0.97	0.63
	0	0.175		0.28	0.42	0	0
	0	0.1925		0.47	0.22	0	0.08
	0	0.0325		0.13	0	0	0
	0	0.2125		0.42	0.43	0	0
	0	0.07		0	0	0	0.28
	0.97	0.9575		1	1	0.91	0.92
	0	0.535		0.42	0.74	0.47	0.51
	0	0.0375		0.15	0	0	0
	0	0.9525		1	1	0.98	0.83
	0	0.0775		0	0	0	0.31
	0	0.02		0	0	0.08	0
	0	0.02		0.08	0	0	0
	0.05	0.105		0	0	0.42	0
	0	0.145		0	0	0	0.58
	0.09	0.9875		1	1	0.95	1
	0	0.0375		0.15	0	0	0
	0	0.055		0.22	0	0	0
	0	0.05		0	0	0	0.2
	0	0.0825		0	0	0	0.33
	0	0.0375		0	0	0	0.15
	0	0.635		0.59	0.52	0.43	1
	0	0.025		0	0	0.1	0
	0	0.0375		0.15	0	0	0
	0	0.765		0.81	0.97	0.57	0.71
	0	0.0775		0	0	0	0.31
	0	0.06		0	0.24	0	0
	0.43	0		0	0	0	0
	0	0.0725		0.29	0	0	0
	0	0.8675		0.68	1	1	0.79
	0	0.12		0	0.48	0	0
	0	0.04		0	0	0.16	0
	0	0.06		0	0	0.24	0
	0	0.05		0.2	0	0	0
	0	0.04		0	0	0.16	0
	0.83	0.8925		0.93	0.88	0.86	0.9
	0	0.045		0	0	0	0.18
	0.9	0.855		1	0.86	0.78	0.78
	0.2	0		0	0	0	0
	0	0.0825		0.33	0	0	0
	0.54	0.86		1	0.67	0.87	0.9
	0	0.3325		0.59	0.74	0	0
	0	0.085		0.34	0	0	0
	0	0.155		0	0	0.62	0
	0	0.095		0.38	0	0	0
	0.92	0.84		1	1	0.68	0.68
	0	0.33		0.52	0.8	0	0
	0	0.0525		0.21	0	0	0
	0	0.0525		0.21	0	0	0
	0.21	0		0	0	0	0
	0	0.125		0	0.5	0	0
	0	0.0725		0	0	0	0.29
	0	0.07		0.28	0	0	0
	0	0.0375		0	0.15	0	0
	0.22	0		0	0	0	0
	0	0.0475		0	0	0	0.19
	0	0.09		0	0	0	0.36
	0.85	0.955		0.98	0.84	1	1
	0.96	0.97		0.88	1	1	1
	0	0.0575		0.23	0	0	0
	0	0.0725		0	0.29	0	0
	0.14	0		0	0	0	0
	0	0.9875		1	1	1	0.95
	0	0.1475		0	0	0.59	0
	0	0.045		0	0	0	0.18
	0.36	0		0	0	0	0
	0	0.0425		0	0	0	0.17
	0.45	0		0	0	0	0
	0.62	0.815		0.83	0.92	0.85	0.66
	0	0.0625		0.25	0	0	0
	0	0.0625		0	0	0.25	0
	0	0.0575		0	0	0.23	0
	0	0.05		0	0	0.2	0
	0	0.095		0	0	0	0.38
	0	0.05		0	0.2	0	0
	0	0.0375		0	0	0.15	0
	0.76	0.7675		0.64	0.79	0.64	1
	1	0.99		0.97	1	1	0.99
	0	0.095		0	0	0	0.38
	0	0.0925		0.37	0	0	0
	0.96	0.8725		0.96	0.97	0.78	0.78
	0	0.065		0	0.26	0	0
	0	0.105		0	0	0	0.42
	0	0.055		0	0	0.22	0
	0	0.05		0	0	0.2	0
	0	0.0825		0	0	0	0.33
	0	0.0425		0	0.17	0	0
	0	0.07		0.28	0	0	0
	0	0.045		0.18	0	0	0
	0	0.0775		0	0	0	0.31
	0.87	0.675		0.61	0.57	0.56	0.96
	0	0.0675		0.27	0	0	0
	0	0.12		0	0	0.48	0
	0.91	0.9325		0.89	1	0.84	1
	0	0.125		0	0.5	0	0
	0	0.1875		0	0	0.75	0
	0	0.1275		0	0	0.51	0
	0.26	0		0	0	0	0
	1	0.9175		1	1	0.77	0.9
	0.09	0.855		0.74	0.68	1	1
	0.38	0		0	0	0	0
	0	0.05		0	0	0.2	0
	0	0.07		0.28	0	0	0
	0	0.0475		0	0	0.19	0
	0	0.12		0	0.48	0	0
	0	0.0425		0.17	0	0	0
	0.95	1		1	1	1	1
	0.71	0.865		0.81	0.87	1	0.78
	0	0.1925		0	0	0	0.77
	0	0.1		0	0.4	0	0
	0	0.105		0	0	0	0.42
	0	0.055		0	0	0	0.22
	0	0.045		0.18	0	0	0
	0	0.03		0	0	0	0.12
	0.18	0		0	0	0	0
	0	0.16		0	0	0.62	0.02
	0	0.1675		0.18	0.49	0	0
	0	0.14		0	0	0.56	0
	0	0.0475		0.19	0	0	0
	0	0.04		0	0	0.16	0
	0	0.06		0	0.24	0	0
	0.22	0		0	0	0	0
	0	0.0475		0	0	0.19	0
	0	0.15		0	0	0.6	0
	0.15	0		0	0	0	0
	0.76	0.915		1	1	0.75	0.91
	0	0.055		0	0	0	0.22
	0	0.14		0.27	0.29	0	0
	0	0.7075		0.47	0.66	1	0.7
	0	0.05		0	0	0.2	0
	0	0.0725		0.29	0	0	0
	1	0.885		0.77	1	1	0.77
	0	0.0725		0.29	0	0	0
	0.45	1		1	1	1	1
	0	0.38		0.4	0.49	0	0.63
	0.18	0		0	0	0	0
	0	0.0875		0	0	0	0.35
	0	0.475		0.79	0.56	0	0.55
	0	0.545		0.62	0.43	0.82	0.31
	0	0.125		0	0	0	0.5
	0	0.555		0.34	0.53	0.93	0.42
	0	0.1775		0.24	0.47	0	0
	0	0.055		0	0	0	0.22
	0	0.0575		0	0	0.23	0
	0.49	0.8625		0.99	0.89	0.73	0.84
	0	0.1675		0.15	0.52	0	0
	0.79	0.725		0.53	0.73	1	0.64
	0	0.0275		0	0	0	0.11
	0	0.04		0.16	0	0	0
	0	0.035		0	0	0.14	0
	0	0.0475		0.04	0	0.15	0
	0	0.0475		0.19	0	0	0
	0	0.23		0.39	0.53	0	0
	0	0.0575		0	0.23	0	0
	0.63	0.845		0.67	0.85	0.96	0.9
	1	1		1	1	1	1
	0	0.0375		0	0	0.15	0
	0.05	0.9775		1	1	1	0.91
	0	0.0275		0	0.11	0	0
	0	0.1125		0.43	0.02	0	0
	0	0.0325		0	0	0	0.13
	0	0.03		0.12	0	0	0
	0	0.0525		0	0	0.21	0
	0.66	0.89		0.89	0.89	0.78	1
	0.23	0		0	0	0	0
	0	0.215		0.34	0.52	0	0
	0	0.0475		0.19	0	0	0
	0	0.47		0.36	0.45	0.77	0.3
	0	0.6875		0.91	0.63	0.58	0.63
	0.85	0.9075		1	0.96	0.8	0.87
	0	0.8125		0.72	0.95	0.71	0.87
	0	0.055		0.22	0	0	0
	0.49	0.8		0.9	0.89	0.7	0.71
	0	0.025		0	0	0.1	0
	0	0.1125		0.45	0	0	0
	0	0.105		0	0	0.42	0
	0	0.0425		0.17	0	0	0
	0.05	1		1	1	1	1
	0	0.0525		0	0.21	0	0
	0	0.1325		0	0	0.53	0
	0	0.0425		0.17	0	0	0
	0	0.2575		0.42	0.55	0	0.06
	0	0.0875		0.35	0	0	0
	0	0.045		0.18	0	0	0
	0	0.05		0	0.2	0	0
	0	0.0425		0	0.17	0	0
	0	0.25		0.44	0.53	0	0.03
	0.16	0		0	0	0	0
	0.62	0.875		0.81	0.93	0.77	0.99
	0.83	0.955		1	0.96	1	0.86
	0	0.15		0	0	0	0.6
	0	0.2475		0.53	0.46	0	0
	0	0.025		0	0	0.1	0
	0	0.045		0	0	0	0.18
	0.65	0.9375		1	1	1	0.75
	0	0.0575		0.23	0	0	0
	0	0.035		0	0.14	0	0
	0	0.0325		0	0	0.13	0
	0	0.045		0	0.18	0	0
	0	0.0625		0.25	0	0	0
	0.15	0.7		0.43	1	0.89	0.48
	0	0.055		0.22	0	0	0
	0.15	0		0	0	0	0
	0.63	0.875		0.8	1	0.78	0.92
	0	0.085		0	0	0	0.34
	0	0.0325		0	0	0.13	0
	0	0.0625		0.25	0	0	0
	0	0.0475		0	0.19	0	0
	0	0.3125		0.19	0	0.65	0.41
	0	0.13		0	0.52	0	0
	0	0.065		0	0	0.26	0
	0	0.8575		0.87	0.6	1	0.96
	0	0.0425		0	0	0	0.17
	0	0.07		0	0	0	0.28
	1	0.91		0.9	0.82	1	0.92
	0	0.0625		0	0.25	0	0
	0	0.03		0.12	0	0	0
	0	0.0675		0	0	0	0.27
	0	0.05		0	0	0	0.2
	0.65	0.7625		0.79	0.72	0.75	0.79
	0	0.05		0.2	0	0	0
	0	0.1125		0	0	0	0.45
	0	0.13		0	0.05	0	0.47
	0	0.1875		0.18	0.57	0	0
	0.15	0		0	0	0	0
	0	0.13		0	0	0.52	0
	0	0.025		0	0	0.1	0
	0.43	0.7575		0.98	1	0.61	0.44
	1	0.95		0.89	0.91	1	1
	0	0.0675		0	0.02	0	0.25
	1	0.9725		1	0.89	1	1
	0	0.7875		0.61	0.92	0.62	1
	0.68	0.7425		0.75	0.85	0.66	0.71
	0	0.0675		0.27	0	0	0
	0	0.0975		0	0	0	0.39
	0	0.17		0	0	0	0.68
	0	0.095		0	0.38	0	0
	0	0.0325		0	0	0.13	0
	0	0.04		0	0	0	0.16
	0	0.0325		0	0	0	0.13
	0	0.165		0	0.33	0	0.33
	0	0.5975		0.61	0.79	0.52	0.47
	0	0.065		0	0	0	0.26
	0	0.07		0	0	0.02	0.26
	0	0.05		0	0	0	0.2
	0	0.1025		0	0.41	0	0
	0.34	0		0	0	0	0
	0	0.0425		0	0	0	0.17
	0	0.1		0	0.4	0	0
	0	0.055		0.22	0	0	0
	0	0.1575		0.4	0.23	0	0
	0	0.8575		0.84	0.88	1	0.71
	0	0.5025		0.39	0.86	0.49	0.27
	0	0.2925		0.32	0	0.41	0.44
	0	0.04		0	0	0.16	0
	0	0.045		0.18	0	0	0
	0	0.0725		0	0	0	0.29
	0	0.0175		0	0	0.07	0
	0	0.105		0	0	0.42	0
	0	0.0475		0.19	0	0	0
	0	0.0925		0.37	0	0	0
	0	0.235		0.42	0.52	0	0
	1	0.9025		1	0.98	0.81	0.82
	0	0.03		0.12	0	0	0
	0	0.0525		0.21	0	0	0
	0.71	0.5275		0.6	0.68	0.48	0.35
	0.19	0.32		0.23	0.28	0	0.77
	0	0.0925		0	0.37	0	0
	0.04	0.6425		0.63	0.65	0.71	0.58
	0.93	0.6525		0.7	0.78	0.61	0.52
	0	0.1075		0	0	0.43	0
	0	0.0525		0	0	0	0.21
	0.57	0.6525		0.82	0.82	0.46	0.51
	0	0.535		0.57	0.63	0.37	0.57
	0.8	0.9525		0.93	0.9	1	0.98
	0	0.905		1	1	0.63	0.99
	0	0.455		0.56	0.46	0.31	0.49
	0.77	0.9025		1	1	0.61	1
	1	0.905		0.89	0.75	1	0.98
	0	0.02		0	0	0.08	0
	0	0.0275		0	0.11	0	0
	0.17	0		0	0	0	0
	0	0.04		0.16	0	0	0
	0	0.0275		0	0.11	0	0
	0	0.09		0	0	0	0.36
	0	0.0675		0.27	0	0	0
	0	0.14		0	0	0	0.56
	0	0.0575		0	0	0	0.23
	0	0.0375		0.15	0	0	0
	0	0.0475		0.19	0	0	0
	0	0.2075		0.33	0.48	0	0.02
	0	0.0475		0	0	0.19	0
	0	0.015		0	0	0	0.06
	0	0.0375		0	0	0.15	0
	0	0.03		0.12	0	0	0
	0	1		1	1	1	1
	0	0.065		0	0	0	0.26
	0	0.0925		0.2	0.17	0	0
	0	0.045		0	0.18	0	0
	0	0.0825		0.33	0	0	0
	0.57	0.6025		0.72	0.67	0.56	0.46
	0.73	1		1	1	1	1
	0.99	0.82		0.91	0.8	0.87	0.7
	0	0.495		0.56	0.28	0.3	0.84
	0	0.0975		0	0	0	0.39
	0	0.0325		0	0.13	0	0
	0	0.0525		0.21	0	0	0
	1	0.85		1	0.87	0.8	0.73
	0	0.0675		0	0.27	0	0
	0.26	0		0	0	0	0
	0	0.1		0	0	0.4	0
	0	0.0375		0	0	0	0.15
	0	0.0525		0.21	0	0	0
	0.47	0		0	0	0	0
	0	0.1175		0.33	0.14	0	0
	0	0.035		0	0	0	0.14
	0	0.2825		0.43	0.67	0	0.03
	0	0.04		0	0	0	0.16
	0	0.045		0	0	0.18	0
	0.19	0		0	0	0	0
	0	0.085		0	0	0	0.34
	0	0.065		0	0.26	0	0
	0	0.7525		0.87	0.55	0.59	1
	0	0.7275		0.78	0.67	0.59	0.87
	0	0.075		0	0.3	0	0
	0	0.4725		0.88	0.96	0	0.05
	0	0.0475		0	0.19	0	0
	0	0.0875		0	0	0	0.35
	0	0.195		0.24	0.54	0	0
	0	0.0375		0	0	0	0.15
	0	0.25		0	0	0	1
	0	0.0325		0	0	0.13	0
	0.14	0		0	0	0	0
	0	0.085		0	0	0.34	0
	0	0.035		0	0	0	0.14
	0	0.0425		0	0	0.17	0
	0	0.17		0	0	0	0.68
	0	0.035		0	0	0	0.14
	0	0.0625		0	0	0	0.25
	0	0.04		0.16	0	0	0
	0	0.075		0.3	0	0	0
	0.2	0		0	0	0	0
	0	0.0325		0	0.13	0	0
	0	0.05		0	0	0	0.2
	0	0.1575		0.21	0.39	0	0.03
	0	0.015		0	0.06	0	0
	0	0.025		0	0	0.1	0
	0	0.065		0	0	0	0.26
	0	0.7475		1	0.62	0.59	0.78
	0.3	0.9775		0.91	1	1	1
	0	0.6975		0.86	0.37	0.56	1
	0	0.06		0	0	0	0.24
	0.6	0.86		0.83	0.96	1	0.65
	0	0.0625		0.25	0	0	0
	0	0.055		0.22	0	0	0
	0	0.06		0.24	0	0	0
	0.22	0.16		0.08	0.16	0.32	0.08
	0.09	0.9625		1	1	1	0.85
	0	0.0425		0	0	0.17	0
	0	0.055		0	0.22	0	0
	0	0.1875		0	0	0	0.75
	0	0.105		0	0	0.42	0
	0.07	0.1875		0.24	0.46	0	0.05
	1	0.995		1	1	1	0.98
	0	0.0525		0.21	0	0	0
	1	1		1	1	1	1
	0	0.055		0	0	0.22	0
	0	0.035		0	0	0	0.14
	0	0.4725		0.86	1	0	0.03
	0	0.0325		0	0	0.13	0
	0	0.1		0	0	0.4	0
	0.86	0.96		1	0.84	1	1
	0	0.1025		0	0.41	0	0
	0	0.03		0	0.12	0	0
	0	0.0325		0	0.13	0	0
	0	0.1525		0	0	0.61	0
	0	0.045		0	0	0.18	0
	0	0.065		0	0.26	0	0
	0	0.0425		0	0	0	0.17
	0	0.1375		0	0	0	0.55
	0	0.04		0	0	0	0.16
	0	0.0325		0	0	0.13	0
	0	0.025		0	0.1	0	0
	0	0.0475		0.19	0	0	0
	0	0.065		0	0	0	0.26
	0	0.175		0.28	0.42	0	0
	0	0.125		0	0	0.5	0
	0	0.02		0	0.08	0	0
	0.97	0.9125		0.93	0.91	0.99	0.82
	0	0.095		0	0	0	0.38
	0	0.0225		0	0	0.09	0
	0.12	0		0	0	0	0
	0.93	0.94		1	0.94	0.9	0.92
	0	0.105		0.02	0.32	0	0.08
	0	0.0175		0	0	0	0.07
	0	0.05		0	0.2	0	0
	0	0.11		0	0	0	0.44
	0	0.02		0	0	0	0.08
	0	0.085		0	0	0.34	0
	0	0.0325		0	0	0	0.13
	0	0.1225		0	0	0	0.49
	1	0.9975		1	1	1	0.99
	0.8	0.95		0.99	1	1	0.81
	0	0.0225		0.09	0	0	0
	0	0.06		0.24	0	0	0
	0	0.195		0.35	0.43	0	0
	0	0.0375		0	0	0	0.15
	0	0.02		0	0	0.08	0
	0	0.0375		0	0.05	0.1	0
	0	0.1325		0	0	0.53	0
	1	0.785		0.7	0.93	0.65	0.86
	0	0.035		0.14	0	0	0
	0	0.035		0	0	0	0.14
	0	0.0275		0	0	0	0.11
	0	0.0375		0	0.15	0	0
	0	0.03		0.12	0	0	0
	1	1		1	1	1	1
	0	0.0175		0	0	0	0.07
	0	0.0525		0.21	0	0	0
	0	0.0225		0	0	0.09	0
	0	0.0175		0	0	0.07	0
	0	0.03		0	0	0.12	0
	0.78	0.97		0.99	1	1	0.89
	0.11	0		0	0	0	0
	0	0.1		0.4	0	0	0
	0	0.025		0	0	0.1	0
	0	0.0625		0	0	0.25	0
	0	0.0425		0	0	0	0.17
	0	0.035		0	0	0.14	0
	0	0.075		0.3	0	0	0
	0	0.05		0.2	0	0	0
	0	0.045		0	0.18	0	0
	0	0.0175		0	0.07	0	0
	0	0.0375		0	0	0	0.15
	0	0.07		0	0.24	0	0.04
	0	0.05		0.2	0	0	0
	0	0.04		0	0	0	0.16
	0	0.08		0	0	0.32	0
	0	0.0625		0.25	0	0	0
	0	0.03		0	0	0.12	0
	0.8	0.9325		0.97	1	0.76	1
	0	0.0325		0.13	0	0	0
	0	0.0525		0.02	0	0	0.19
	0	0.055		0	0	0.22	0
	0	0.06		0	0	0.24	0
	0	0.0175		0	0.07	0	0
	0.77	0.9475		1	1	1	0.79
	1	0.9775		0.98	1	0.94	0.99
	0	0.14		0	0	0.56	0
	1	0.97		0.94	1	0.94	1
	0.48	0.915		0.84	0.93	0.93	0.96
	1	0.895		0.79	0.94	0.85	1
	0	0.03		0.12	0	0	0
	0	0.0375		0.15	0	0	0
	0	0.155		0	0	0.62	0
	0	0.0675		0	0	0	0.27
	0	0.14		0	0	0	0.56
	0	0.0575		0.23	0	0	0
	0.03	0.7575		0.61	0.94	0.69	0.79
	0.13	0		0	0	0	0
	0	0.0475		0	0	0.19	0
	0.09	0		0	0	0	0
	0	0.0225		0	0	0	0.09
	0.75	0.9575		1	1	0.98	0.85
	0	0.0425		0.02	0	0.15	0
	0	0.0975		0	0	0.39	0
	0	0.02		0	0	0	0.08
	0	0.025		0	0	0.1	0
	0	0.1		0	0	0.4	0
	0	0.0525		0	0.21	0	0
	0	0.1925		0.32	0.45	0	0
	0.16	0.0125		0	0.05	0	0
	0.14	0		0	0	0	0
	0	0.0325		0.13	0	0	0
	0	0.045		0.18	0	0	0
	0	0.155		0.27	0.35	0	0
	0	0.03		0	0.12	0	0
	0	0.0325		0.13	0	0	0
	0.21	0		0	0	0	0
	0.03	0.145		0	0	0.58	0
	0	0.0425		0	0	0	0.17
	0.63	0.5425		0.49	0.55	0.61	0.52
	0.11	0.1025		0.28	0.13	0	0
	0	0.035		0	0	0.14	0
	0	0.0275		0.11	0	0	0
	0	0.03		0	0	0	0.12
	0.08	0.4825		0.52	0.46	0.54	0.41
	0	0.09		0	0.36	0	0
	0	0.035		0	0	0	0.14
	0	0.055		0	0	0	0.22
	0	0.2275		0.34	0.57	0	0
	0.35	0		0	0	0	0
	0.23	0		0	0	0	0
	0	0.0875		0	0.35	0	0
	0	0.0825		0	0.33	0	0
	0	0.0825		0	0	0	0.33
	0	0.0825		0	0	0.33	0
	0	0.0675		0	0	0.27	0
	0	0.0375		0	0	0.15	0
	0	0.0425		0.17	0	0	0
	0	0.0625		0.25	0	0	0
	0	0.0625		0	0.25	0	0
	0	0.9975		1	0.99	1	1
	0.78	0.88		1	1	0.83	0.69
	0.36	0		0	0	0	0
	0	0.1575		0.22	0.41	0	0
	0	0.0625		0	0	0	0.25
	0	0.56		0.6	0.7	0.43	0.51
	0	0.055		0	0.22	0	0
	0	0.035		0.14	0	0	0
	0	0.03		0.12	0	0	0
	0	0.025		0	0	0.1	0
	0	0.09		0	0	0.36	0
	0	0.0425		0	0.17	0	0
	0	0.055		0	0	0.22	0
	0	0.0275		0	0.11	0	0
	1	1		1	1	1	1
	0	0.0825		0	0	0	0.33
	0	0.0325		0	0.13	0	0
	0.25	0		0	0	0	0
	0.15	0		0	0	0	0
	0	0.0475		0.19	0	0	0
	0.19	0		0	0	0	0
	0.05	0.955		0.93	0.91	1	0.98
	0	0.085		0	0	0	0.34
	0	0.0775		0	0	0.31	0
	0.19	0		0	0	0	0
	0	0.17		0.02	0	0.06	0.6
	0	0.04		0	0	0.16	0
	0	0.5875		0.64	0.7	0.52	0.49
	0	0.05		0.2	0	0	0
	0	0.0325		0	0	0.13	0
	0	0.04		0	0.16	0	0
	0	0.035		0	0.14	0	0
	0	0.0375		0	0.15	0	0
	0	0.25		0	0	1	0
	0	0.03		0	0	0	0.12
	0	0.0825		0	0.3	0.03	0
	0	0.0475		0.19	0	0	0
	0	0.045		0.18	0	0	0
	0	0.0675		0	0.27	0	0
	0	0.0375		0.15	0	0	0
	0	0.0375		0	0	0	0.15
	0.88	0.9075		0.86	1	1	0.77
	0	0.2025		0	0	0	0.81
	0	0.0825		0	0.33	0	0
	0	0.0375		0	0	0	0.15
	0	0.0375		0	0	0.15	0
	0	0.0275		0.11	0	0	0
	0	0.035		0	0	0.14	0
	0	0.0725		0	0.29	0	0
	0.13	0		0	0	0	0
	0	0.0725		0.29	0	0	0
	0.68	0.92		0.91	0.95	0.83	0.99
	0	0.045		0.18	0	0	0
	0	0.0325		0	0	0	0.13
	0.02	0.8175		0.87	0.82	0.89	0.69
	0	0.025		0	0.1	0	0
	0.13	0		0	0	0	0
	0	0.0375		0.15	0	0	0
	0.47	0		0	0	0	0
	0.93	1		1	1	1	1
	0	0.2925		0.58	0.59	0	0
	0	0.1475		0	0	0.59	0
	0.35	0		0	0	0	0
	0.18	0		0	0	0	0
	0	0.1075		0	0	0	0.43
	1	0.8725		0.91	0.83	1	0.75
	0	0.135		0	0	0.54	0
	0.33	0		0	0	0	0
	1	0.9575		1	1	0.83	1
	0	0.035		0	0	0	0.14
	0	0.0825		0	0.33	0	0
	0	0.0625		0	0	0	0.25
	0	0.0325		0	0.13	0	0
	1	0.8775		0.94	0.72	1	0.85
	0	0.2175		0.13	0.49	0	0.25
	0	0.16		0.34	0.3	0	0
	0.05	0.905		1	0.75	0.97	0.9
	0.75	0.5275		0.55	0.49	0.59	0.48
	0	0.055		0.22	0	0	0
	0	0.085		0.34	0	0	0
	0.88	0		0	0	0	0
	0	0.035		0	0	0	0.14
	0	0.0325		0	0.13	0	0
	0.82	0.8325		1	0.65	1	0.68
	1	1		1	1	1	1
	0	0.0425		0	0.17	0	0
	0	0.0475		0	0	0	0.19
	0	0.11		0	0	0.44	0
	0	0.0375		0	0	0.15	0
	0.39	0		0	0	0	0
	0	0.04		0	0	0	0.16
	0	0.06		0.24	0	0	0
	1	0.8025		0.96	0.5	1	0.75
	0	0.1325		0.09	0.17	0.13	0.14
	0.09	0.055		0	0	0	0.22
	0.33	0.2475		0.29	0.23	0.26	0.21
	0	0.03		0	0	0	0.12
	0	0.16		0.4	0.24	0	0
	0	0.425		0.35	0.39	0.67	0.29
	0.18	0		0	0	0	0
	0.05	0.915		1	1	0.66	1
	0	0.0325		0	0	0.13	0
	0.85	0.9975		1	0.99	1	1
	0	0.1425		0	0	0.57	0
	0	0.04		0	0	0	0.16
	0	0.03		0	0.12	0	0
	0	0.0575		0.23	0	0	0
	0	0.035		0	0	0.14	0
	0.31	0		0	0	0	0
	0	0.065		0	0	0.26	0
	0	0.0625		0.25	0	0	0
	0	0.0625		0.25	0	0	0
	0	0.8725		0.9	0.81	1	0.78
	0	0.315		0.55	0.67	0	0.04
	0	0.035		0	0.14	0	0
	0.02	0.875		0.98	0.97	0.78	0.77
	0.31	0		0	0	0	0
	0	0.0975		0.3	0.09	0	0
	0	0.0725		0	0	0	0.29
	0	0.045		0.18	0	0	0
	0	0.0625		0	0	0	0.25
	0	0.0425		0.17	0	0	0
	0	0.3		0.45	0.72	0	0.03
	0	0.0875		0	0	0	0.35
	0	0.1125		0	0	0	0.45
	0	0.0675		0	0	0	0.27
	0	0.0475		0.19	0	0	0
	0	0.07		0	0	0	0.28
	0	0.055		0	0	0	0.22
	0	0.0375		0	0	0.15	0
	0.05	0.8025		0.88	0.93	0.55	0.85
	0	0.0625		0.25	0	0	0
	0	0.05		0	0.2	0	0
	0	0.04		0	0	0.16	0
	0	0.96		1	0.91	1	0.93
	1	0.86		1	1	0.46	0.98
	0	0.0975		0	0	0	0.39
	0	0.04		0.16	0	0	0
	0.41	0.005		0.02	0	0	0
	0.72	0.9675		0.99	0.9	0.98	1
	0	0.0725		0.29	0	0	0
	1	0.9125		0.98	0.93	0.77	0.97
	0	0.0275		0.11	0	0	0
	0	0.22		0.25	0.63	0	0
	0	0.6575		0.52	0.65	0.78	0.68
	0	0.02		0	0	0.08	0
	0	0.045		0	0	0	0.18
	0.33	0		0	0	0	0
	0	0.06		0	0.24	0	0
	0	0.175		0	0	0	0.7
	0	0.0175		0.07	0	0	0
	0	0.035		0	0	0.14	0
	0	0.235		0.34	0.53	0	0.07
	0	0.1		0	0	0	0.4
	0	0.1225		0	0	0.49	0
	0	0.07		0	0	0	0.28
	0	0.07		0	0	0	0.28
	0	0.07		0	0.28	0	0
	0	0.105		0	0	0.42	0
	0.19	0		0	0	0	0
	0	0.0275		0	0.11	0	0
	0.31	0		0	0	0	0
	0	0.0425		0	0	0	0.17
	1	0.7675		0.92	0.44	0.93	0.78
	0	0.2775		0.22	0	0	0.89
	0	0.05		0.2	0	0	0
	0	0.0425		0	0	0.17	0
	0	0.25		0	0	0	1
	0	0.0575		0	0.23	0	0
	0.6	0.8125		1	0.86	0.64	0.75
	0	0.28		0.43	0.69	0	0
	0.95	0.8425		0.82	0.72	0.83	1
	0	0.8475		0.8	0.73	0.86	1
	0	0.0675		0.27	0	0	0
	0	0.0625		0	0	0.25	0
	0	0.0475		0.19	0	0	0
	0	0.08		0	0	0	0.32
	0	0.21		0	0	0	0.84
	0	0.0825		0.33	0	0	0
	0	0.6075		0.63	0.83	0	0.97
	0	0.0675		0	0	0	0.27
	0	0.0725		0.29	0	0	0
	0	0.4525		0.4	0.5	0.83	0.08
	0	0.07		0.28	0	0	0
	0	0.06		0	0	0.24	0
	0	0.19		0	0	0.76	0
	0	0.0725		0	0	0	0.29
	0	0.2725		0.35	0.69	0	0.05
	0.23	0		0	0	0	0
	1	0.9475		1	0.87	0.92	1
	0	0.05		0	0	0.2	0
	0	0.085		0	0	0.34	0
	0.02	0.09		0	0.36	0	0
	1	0.8275		0.83	0.8	0.94	0.74
	0.26	0		0	0	0	0
	0	0.045		0	0	0	0.18
	0	0.3425		0.37	1	0	0
	0	0.0525		0	0	0	0.21
	0	0.2775		0.33	0.78	0	0
	0	0.0525		0	0	0	0.21
	0	0.065		0	0	0.26	0
	0	0.0325		0.13	0	0	0
	0	0.03		0.12	0	0	0
	0.8	0.9475		1	0.8	1	0.99
	0.43	0.005		0.02	0	0	0
	0	0.0175		0	0	0	0.07
	0	0.0625		0	0	0	0.25
	0	0.0475		0	0.19	0	0
	0	0.0475		0.19	0	0	0
	0	0.0325		0	0.13	0	0
	0	0.0175		0.07	0	0	0
	0	0.295		0.49	0.66	0	0.03
	0.17	0		0	0	0	0
	0	0.0275		0	0	0.11	0
	1	0.9375		1	1	0.75	1
	0	0.0275		0.11	0	0	0
	0.77	0.865		1	1	0.66	0.8
	0	0.04		0.16	0	0	0
	0.25	0		0	0	0	0
	0	0.0425		0.17	0	0	0
	0	0.065		0	0	0	0.26
	0.68	0.63		0.43	0.66	0.78	0.65
	0	0.06		0	0.24	0	0
	0.97	0.7775		0.74	0.64	1	0.73
	0	0.055		0	0	0.22	0
	0	0.7025		0.64	0.7	0.8	0.67
	0.69	0.9525		1	0.81	1	1
	1	0.985		0.94	1	1	1
	0	0.0425		0.17	0	0	0
	0	0.4475		0.35	0.62	0.72	0.1
	0	0.0875		0	0.35	0	0
	0	0.0725		0	0	0.29	0
	0	0.0275		0.11	0	0	0
	1	0.925		1	0.87	0.83	1
	0.23	0		0	0	0	0
	0	0.06		0	0	0.24	0
	0.43	0		0	0	0	0
	0	0.0275		0	0	0.11	0
	0	0.125		0	0	0	0.5
	0	0.05		0	0	0	0.2
	0.94	0.9175		0.88	1	0.79	1
	0	0.0425		0	0.17	0	0
	0	0.0975		0	0.39	0	0
	0	0.1125		0	0	0	0.45
	0.4	0		0	0	0	0
	0	0.0425		0	0	0.17	0
	0.11	0.7		0.88	0.55	0.6	0.77
	0	0.055		0.22	0	0	0
	0	0.035		0.14	0	0	0
	0	0.09		0	0.36	0	0
	0	0.185		0	0	0.74	0
	1	0.8		0.68	0.89	0.84	0.79
	0	0.0275		0	0.11	0	0
	0	0.0275		0	0	0	0.11
	0	0.0325		0	0.13	0	0
	0	0.075		0	0.3	0	0
	0	0.68		0.8	0.62	0.67	0.63
	0	0.0825		0	0	0	0.33
	1	0.7525		0.77	0.76	0.66	0.82
	0	0.1375		0	0	0.55	0
	0	0.135		0	0	0.54	0
	0	0.085		0	0.19	0.15	0
	0	0.18		0	0	0.72	0
	0.19	0		0	0	0	0
	0	0.0625		0	0	0	0.25
	0	0.0675		0	0.27	0	0
	0.02	0.6425		0.58	0.63	0.83	0.53
	1	0.8075		0.81	0.66	0.82	0.94
	0	0.06		0	0	0	0.24
	0	0.0675		0	0.27	0	0
	0	0.0325		0	0.13	0	0
	0	0.0325		0	0.13	0	0
	0	0.2025		0.34	0	0	0.47
	0	0.285		0.38	0.72	0	0.04
	0	0.055		0	0	0	0.22
	0	0.0325		0.13	0	0	0
	0.31	0		0	0	0	0
	0	0.035		0	0	0.14	0
	0	0.25		0	0	1	0
	0	0.08		0	0.32	0	0
	0	0.04		0	0	0.16	0
	0	0.035		0	0	0	0.14
	0	0.075		0	0	0.3	0
	0	0.0775		0	0	0.31	0
	0	0.0425		0	0	0	0.17
	0	0.05		0	0	0.2	0
	0	0.2		0.3	0.5	0	0
	0	0.1475		0	0.59	0	0
	0	0.0375		0	0	0	0.15
	0	0.0625		0	0.14	0.11	0
	0	1		1	1	1	1
	0	0.0525		0	0.21	0	0
	0	0.05		0	0.2	0	0
	0	0.2225		0.27	0.62	0	0
	0.08	1		1	1	1	1
	0	0.025		0	0	0	0.1
	0.67	0.6975		0.51	0.8	0.48	1
	0	0.04		0.16	0	0	0
	0	0.1375		0	0.55	0	0
	0.99	0.7375		0.69	0.69	0.66	0.91
	0	0.095		0	0	0.38	0
	0	0.685		0.78	1	0.53	0.43
	0	0.6725		0.79	0.98	0.44	0.48
	0.91	0.9875		1	1	0.95	1
	0.18	0		0	0	0	0
	0	0.0425		0.17	0	0	0
	0.78	0.96		1	1	1	0.84
	0	0.0725		0	0.29	0	0
	0	0.1425		0	0	0.57	0
	0	0.07		0	0	0	0.28
	0	0.07		0	0	0.28	0
	1	0.955		1	0.82	1	1
	0	0.0325		0	0	0	0.13
	0	0.08		0	0.32	0	0
	0.62	0.9225		1	1	0.74	0.95
	0.62	0.8175		0.9	0.86	0.6	0.91
	0	0.05		0.2	0	0	0
	0	0.025		0	0	0	0.1
	0	0.9275		0.78	0.93	1	1
	0.26	0		0	0	0	0
	0	0.045		0	0	0.18	0
	0	0.0475		0.19	0	0	0
	0	0.0775		0	0.31	0	0
	0	0.0725		0.29	0	0	0
	0	0.43		0.67	1	0	0.05
	0	0.0625		0	0	0.25	0
	0	0.8725		0.74	0.95	0.83	0.97
	0	0.0525		0	0	0.21	0
	0	0.0425		0.17	0	0	0
	0	0.0975		0.12	0	0.27	0
	0	0.97		1	1	0.99	0.89
	0.19	0		0	0	0	0
	0	0.705		0.96	0.96	0.43	0.47
	0.8	0.8525		1	0.64	0.77	1
	0	0.03		0	0	0	0.12
	0	0.085		0	0	0.34	0
	0	0.03		0	0	0	0.12
	0	0.6425		0.59	0.95	0.56	0.47
	0	0.1275		0	0	0.51	0
	0	0.045		0	0	0.06	0.12
	1	0.9625		1	1	0.95	0.9
	1	0.915		0.95	0.75	0.96	1
	0	0.8975		0.91	0.77	0.91	1
	0	0.025		0	0	0.1	0
	0	0.05		0	0	0	0.2
	0	0.045		0.18	0	0	0
	0	0.04		0	0	0.16	0
	0	0.1175		0	0	0	0.47
	0	0.1025		0.02	0.39	0	0
	0.13	0.4825		0.34	0.69	0.38	0.52
	0	0.165		0	0.66	0	0
	0	0.03		0	0	0.12	0
	0	0.4025		0.65	0.91	0	0.05
	0	0.3825		0.53	0.59	0.29	0.12
	0	0.0325		0	0	0.13	0
	0	0.1		0	0	0	0.4
	0	0.0475		0	0	0	0.19
	0	0.05		0	0	0	0.2
	0	0.0675		0.27	0	0	0
	0	0.175		0	0	0.7	0
	0	0.0375		0.15	0	0	0
	0	0.035		0	0	0	0.14
	0	0.0325		0	0	0.13	0
	0	0.0325		0	0	0	0.13
	0.89	0.775		1	0.41	0.69	1
	0	0.04		0.16	0	0	0
	0.97	0.845		1	0.77	0.85	0.76
	0	0.12		0.26	0.22	0	0
	0.34	0		0	0	0	0
	0	0.3525		0.11	0.44	0.45	0.41
	0	0.14		0	0.56	0	0
	0.87	0.905		1	1	0.9	0.72
	1	0.895		1	0.92	0.86	0.8
	0	0.0825		0.33	0	0	0
	0.73	0.9225		1	0.91	0.8	0.98
	0	0.11		0	0.44	0	0
	0.5	0.9825		1	1	1	0.93
	0	0.0625		0	0.25	0	0
	0	0.0475		0	0	0.19	0
	0.9	0.775		0.55	0.88	0.88	0.79
	0.08	0		0	0	0	0
	0	0.1		0	0	0	0.4
	0	0.05		0	0	0	0.2
	0	0.075		0	0.3	0	0
	0	0.0425		0	0.17	0	0
	0	0.1075		0.43	0	0	0
	0.22	0		0	0	0	0
	0	0.0675		0	0.27	0	0
	0	0.025		0	0	0	0.1
	0	0.0475		0.19	0	0	0
	0.03	0.0725		0	0.03	0	0.26
	1	1		1	1	1	1
	0.22	0		0	0	0	0
	0.06	0.925		0.91	0.94	0.95	0.9
	0	0.98		0.93	1	1	0.99
	0	0.05		0.2	0	0	0
	0	0.915		0.92	1	0.99	0.75
	0.77	0.8425		0.93	0.88	0.84	0.72
	0	0.345		0.49	0.43	0	0.46
	0	0.045		0.18	0	0	0
	0	0.0325		0.13	0	0	0
	0	0.085		0	0	0.34	0
	0.16	0		0	0	0	0
	0	0.045		0	0	0.18	0
	0.29	0		0	0	0	0
	0	0.065		0	0.26	0	0
	0	0.26		0.43	0.61	0	0
	0	0.0325		0	0	0.13	0
	0	0.0275		0.11	0	0	0
	0	0.0675		0	0.15	0.12	0
	0	0.035		0	0.14	0	0
	0	0.035		0	0.14	0	0
	0	0.025		0	0	0.1	0
	0.64	0.785		0.93	0.78	0.86	0.57
	0	0.045		0.18	0	0	0
	1	0.9275		1	1	0.87	0.84
	0	0.19		0.23	0.47	0	0.06
	0	0.04		0	0	0.16	0
	0	0.035		0	0	0	0.14
	0	0.025		0	0	0.1	0
	0.03	0.7825		0.75	0.73	0.82	0.83
	0	0.0575		0.23	0	0	0
	0.03	0.8425		0.91	0.91	0.85	0.7
	0	0.0525		0.21	0	0	0
	0.18	0		0	0	0	0
	0	0.21		0.31	0.53	0	0
	0	0.83		0.84	0.79	0.79	0.9
	0	0.025		0	0	0	0.1
	0	0.92		0.88	0.94	0.86	1
	0	0.0525		0.21	0	0	0
	0	0.0625		0	0.25	0	0
	0	0.065		0	0	0	0.26
	0	0.2575		0.19	0.29	0.18	0.37
	0	0.04		0	0.16	0	0
	0	0.06		0	0	0.24	0
	0	0.0275		0.11	0	0	0
	0	0.095		0	0	0.38	0
	0	0.065		0	0.26	0	0
	0.74	0.9725		0.99	0.91	0.99	1
	0	0.0425		0	0.17	0	0
	0	0.0275		0	0	0	0.11
	0	0.0675		0	0	0.27	0
	0.18	0		0	0	0	0
	0.85	0.98		1	0.92	1	1
	0	0.0575		0	0.23	0	0
	1	0.9925		1	0.99	0.98	1
	0	0.0275		0	0	0.11	0
	0	0.15		0.27	0.33	0	0
	0	0.075		0	0	0	0.3
	0.29	0.69		0.84	0.74	0.64	0.54
	0	0.175		0.24	0.46	0	0
	0	0.0175		0	0	0.07	0
	0.21	0		0	0	0	0
	0	0.0575		0	0	0	0.23
	0	0.0275		0	0	0.11	0
	0	0.08		0	0.32	0	0
	0.3	0		0	0	0	0
	0.25	0		0	0	0	0
	0	0.04		0	0	0	0.16
	0	0.0575		0.23	0	0	0
	0	0.1225		0	0	0	0.49
	0	0.0375		0	0.15	0	0
	0	0.035		0	0	0.14	0
	0	0.06		0	0.24	0	0
	0	0.07		0	0	0.28	0
	0	0.0575		0.23	0	0	0
	0.09	0		0	0	0	0
	0	0.2225		0.34	0.49	0	0.06
	0.18	0		0	0	0	0
	0	0.1925		0.26	0.51	0	0
	0	0.02		0	0	0.08	0
	0	0.0975		0	0	0	0.39
	0	0.0275		0	0	0	0.11
	0	0.0775		0	0	0.31	0
	0	0.0175		0	0.07	0	0
	0.41	0		0	0	0	0
	0	0.0425		0	0	0	0.17
	0	0.095		0	0	0	0.38
	0	0.0175		0.07	0	0	0
	0	0.5225		0.52	0.6	0.49	0.48
	0	0.02		0.08	0	0	0
	0	0.0275		0	0	0.11	0
	0	0.055		0	0.22	0	0
	0	0.025		0	0	0.1	0
	0	0.0325		0	0	0.13	0
	0	0.5725		0.51	0.44	0.66	0.68
	1	0.97		1	1	0.9	0.98
	0	0.05		0.2	0	0	0
	0	0.0875		0.35	0	0	0
	0	0.0675		0.27	0	0	0
	0	0.0425		0	0	0	0.17
	0	0.1175		0	0	0.47	0
	0	0.0275		0	0.11	0	0
	0	0.035		0	0	0.14	0
	1	0.8625		0.83	0.82	1	0.8
	0.59	0.9875		1	1	0.95	1
	1	0.975		0.96	0.98	0.96	1
	0	0.05		0.2	0	0	0
	0	0.0375		0.15	0	0	0
	0.22	0		0	0	0	0
	0	0.0325		0	0.13	0	0
	0.24	0.665		0.47	0.61	1	0.58
	0.07	0.6675		0.52	0.62	1	0.53
	0	0.0175		0.07	0	0	0
	0	0.0475		0	0	0.19	0
	0	0.0275		0.11	0	0	0
	0	0.14		0	0	0.56	0
	0	0.58		0.51	0.53	0.74	0.54
	0	0.2125		0.28	0.54	0	0.03
	0	0.0275		0.11	0	0	0
	0.77	0.96		0.84	1	1	1
	0	0.0225		0.09	0	0	0
	0	0.0325		0	0	0.13	0
	0	0.065		0	0.26	0	0
	0.17	0		0	0	0	0
	0	0.04		0	0.16	0	0
	0.92	1		1	1	1	1
	0	0.05		0	0	0	0.2
	0	0.0975		0	0	0.39	0
	0	0.52		0.58	0.52	0.49	0.49
	0	0.0325		0	0	0.13	0
	0	0.07		0	0	0.28	0
	0.17	0		0	0	0	0
	0.28	0		0	0	0	0
	0	0.07		0	0.28	0	0
	0	0.0325		0	0.13	0	0
	0	0.0675		0	0	0	0.27
	0	0.0475		0.19	0	0	0
	0	0.0275		0	0.11	0	0
	1	0.58		0.56	0.54	0.67	0.55
	0	0.0325		0.13	0	0	0
	0.04	0.175		0	0	0	0.7
	0	0.1175		0.02	0	0.45	0
	0	0.0625		0	0	0.25	0
	0.74	0.6325		0.58	0.74	0.59	0.62
	0	0.1325		0	0	0.53	0
	0.22	0		0	0	0	0
	0	0.08		0.32	0	0	0
	0	0.0325		0	0	0.13	0
	0.23	0		0	0	0	0
	0	0.0625		0.25	0	0	0
	0	0.035		0	0.14	0	0
	0	0.165		0.31	0.28	0	0.07
	0	0.0425		0.17	0	0	0
	0.8	0.97		1	1	0.92	0.96
	0.16	0		0	0	0	0
	0.16	0		0	0	0	0
	0	0.045		0	0	0.18	0
	0	0.11		0	0	0.44	0
	0	0.045		0	0	0.18	0
	0	0.325		0.51	0.79	0	0
	0	0.0475		0	0	0	0.19
	0.2	0		0	0	0	0
	0	0.1825		0.32	0.41	0	0
	0	0.0575		0	0	0	0.23
	0.7	0.6		0.4	0.87	0.41	0.72
	1	1		1	1	1	1
	0	0.205		0	0	0	0.82
	0	0.19		0	0	0.76	0
	0	0.0475		0	0	0	0.19
	0.63	0.9225		0.69	1	1	1
	0.7	0.9525		1	0.81	1	1
	0.7	0.7875		0.57	0.71	0.87	1
	0.99	1		1	1	1	1
	0	0.0925		0	0	0.37	0
	0	0.0425		0	0.17	0	0
	0.15	0		0	0	0	0
	0.03	0.8625		0.75	1	0.93	0.77
	0	0.0825		0	0.33	0	0
	0	0.07		0	0.28	0	0
	1	0.975		1	1	1	0.9
	1	1		1	1	1	1
	0	0.12		0	0	0.48	0
	0	0.095		0	0	0.38	0
	0	0.4425		0.66	0.29	0.42	0.4
	0	0.05		0.2	0	0	0
	0	0.0375		0	0	0.15	0
	0	0.055		0	0.22	0	0
	0	0.0675		0	0	0	0.27
	0	0.55		0.57	0.46	0.5	0.67
	0.75	0.9875		1	1	1	0.95
	0	0.1675		0	0	0.67	0
	0	0.0275		0	0	0	0.11
	0	0.03		0	0	0.12	0
	0	0.0375		0.15	0	0	0
	0	0.1375		0.33	0.22	0	0
	0	0.1225		0	0	0	0.49
	0.26	0		0	0	0	0
	0	0.355		0.61	0.44	0	0.37
	0	0.1		0	0	0.4	0
	0.68	0.9075		0.76	1	0.91	0.96
	0	0.945		0.97	0.81	1	1
	0	0.04		0	0.16	0	0
	0	0.0375		0	0	0.15	0
	0	0.03		0	0	0.12	0
	0.24	0		0	0	0	0
	0	0.09		0	0	0	0.36
	0	0.04		0	0	0.16	0
	0	0.14		0	0	0.56	0
	0.9	0.8775		0.77	1	0.88	0.86
	0	0.075		0.3	0	0	0
	0	0.1875		0.22	0.1	0.09	0.34
	0.17	0		0	0	0	0
	0.5	0		0	0	0	0
	0	0.1575		0	0	0.63	0
	0	0.2175		0.28	0.59	0	0
	0	0.095		0	0	0.38	0
	0	0.0925		0	0	0.37	0
	0	0.2475		0.31	0.68	0	0
	0	0.0275		0.11	0	0	0
	0.11	0.2775		0.33	0	0.6	0.18
	0	0.0175		0	0	0	0.07
	0	0.08		0	0	0	0.32
	0	0.9325		1	0.76	1	0.97
	0	0.045		0	0	0	0.18
	1	0.94		1	0.91	1	0.85
	0.45	0.87		1	0.8	0.68	1
	0	0.095		0	0	0.38	0
	0	0.145		0	0	0	0.58
	0	0.06		0.24	0	0	0
	0	0.035		0	0	0.14	0
	0	0.4475		0.44	0.45	0.47	0.43
	0	0.0575		0.23	0	0	0
	0	0.0275		0	0	0	0.11
	0	0.04		0	0	0.16	0
	0	0.1125		0	0	0.45	0
	0	0.715		0.71	0.97	0.49	0.69
	0	0.2025		0.27	0.54	0	0
	0	0.155		0.29	0.33	0	0
	0.3	0		0	0	0	0
	0	0.025		0	0	0.1	0
	0	0.05		0	0	0.2	0
	0	0.0275		0	0	0.11	0
	1	0.93		0.94	0.86	0.92	1
	0	0.0325		0	0	0	0.13
	0	0.035		0	0.14	0	0
	0	0.0375		0	0	0.15	0
	0.14	0		0	0	0	0
	0	0.1725		0.32	0.37	0	0
	0.16	0		0	0	0	0
	0	0.065		0.26	0	0	0
	0	0.0375		0	0	0.15	0
	0.29	0		0	0	0	0
	0	0.1025		0	0	0.41	0
	0	0.0825		0	0	0.33	0
	0	0.0325		0	0	0.13	0
	0	0.0375		0.15	0	0	0
	0	0.21		0.39	0.45	0	0
	0	0.5675		0.64	0.37	0.47	0.79
	0	0.0825		0.1	0.23	0	0
	0.18	0		0	0	0	0
	0	0.04		0	0.16	0	0
	0	0.04		0	0	0.16	0
	0	0.065		0.26	0	0	0
	0.68	0.965		1	0.98	0.93	0.95
	0.64	0.925		1	0.92	0.82	0.96
	0	0.09		0	0	0	0.36
	0	0.0575		0	0	0	0.23
	0	0.3975		0.44	0.27	0.46	0.42
	0	0.285		0.66	0.48	0	0
	0.33	0.8675		0.93	0.89	0.93	0.72
	0	0.095		0	0	0	0.38
	0	0.0325		0.13	0	0	0
	0.69	0.885		0.78	0.92	0.93	0.91
	0.08	0.0425		0	0	0.17	0
	0	0.4375		0.59	0.38	0.45	0.33
	0.14	0		0	0	0	0
	0	0.05		0	0	0	0.2
	0	0.0275		0	0	0.11	0
	0	0.5275		0.43	0.73	0.61	0.34
	0.71	0.99		1	1	1	0.96
	0	0.1375		0	0	0	0.55
	0.04	0.385		0.58	0.26	0.36	0.34
	0	0.0325		0	0	0.13	0
	0	0.0375		0.15	0	0	0
	0	0.0375		0.15	0	0	0
	0	0.0275		0	0	0.11	0
	0	0.055		0.22	0	0	0
	0.45	0.0075		0	0	0	0.03
	0	0.1		0	0.4	0	0
	0	0.055		0	0.22	0	0
	0	0.565		0.72	0.38	0.65	0.51
	1	0.9075		0.97	0.74	0.97	0.95
	0.2	0		0	0	0	0
	0.15	0		0	0	0	0
	0	0.0425		0.17	0	0	0
	0	0.075		0	0.3	0	0
	0	0.0325		0	0	0	0.13
	0	0.0425		0	0	0.17	0
	1	0.9		1	0.87	0.97	0.76
	0	0.04		0	0	0	0.16
	0	0.02		0	0	0	0.08
	0	0.9925		1	1	0.99	0.98
	0	0.055		0.22	0	0	0
	0	0.02		0.08	0	0	0
	0	0.025		0	0	0	0.1
	0	0.985		1	1	1	0.94
	0	0.03		0	0	0	0.12
	0	0.0175		0.07	0	0	0
	0	0.03		0	0	0	0.12
	0	0.04		0	0	0	0.16
	0	0.02		0	0	0	0.08
	0.35	0		0	0	0	0
	0	0.195		0.3	0.44	0	0.04
	0	0.0175		0.07	0	0	0
	1	0.9425		1	0.77	1	1
	0	0.05		0	0	0	0.2
	0	0.0175		0	0	0.07	0
	0	0.0875		0	0	0.35	0
	0	0.0725		0	0	0	0.29
	0	0.0175		0	0.07	0	0
	0	0.085		0	0.34	0	0
	0	0.07		0.28	0	0	0
	0	0.015		0	0	0.06	0
	0	0.0625		0	0.25	0	0
	0.83	1		1	1	1	1
	0	0.02		0.08	0	0	0
	0	0.0225		0	0	0.09	0
	0	0.025		0.1	0	0	0
	0	0.075		0	0.3	0	0
	0	0.5275		0.55	0.57	0.44	0.55
	0	0.0375		0.15	0	0	0
	0	0.025		0	0	0.1	0
	0.03	0.2025		0.35	0.46	0	0
	0	0.135		0.23	0.31	0	0
	0	0.055		0	0.22	0	0
	0	0.015		0	0	0.06	0
	0	0.2375		0.16	0.18	0.25	0.36
	0	0.0575		0	0	0	0.23
	0.09	0.9425		0.92	0.97	0.88	1
	0	0.015		0	0.06	0	0
	0	0.015		0	0.06	0	0
	0	0.0225		0	0.09	0	0
	0	0.02		0	0	0	0.08
	0	0.045		0.18	0	0	0
	0	0.0175		0	0	0	0.07
	0	0.0425		0	0	0	0.17
	0	0.0675		0	0	0.27	0
	0	0.08		0.06	0.26	0	0
	0.14	0		0	0	0	0
	0	0.22		0.3	0.52	0	0.06
	0	0.0825		0	0	0	0.33
	0	0.0275		0	0	0.11	0
	0	0.4625		0.56	0.44	0.49	0.36
	0.74	0.9825		0.96	0.99	1	0.98
	0	0.0825		0	0	0.33	0
	0	0.0475		0	0	0	0.19
	0	0.0425		0	0	0.17	0
	0	0.03		0.12	0	0	0
	0	0.0975		0	0	0.39	0
	0	0.03		0	0	0.12	0
	1	0.89		0.86	0.9	0.92	0.88
	0	0.0475		0	0.19	0	0
	0.06	0.9175		1	0.82	1	0.85
	0	0.04		0.16	0	0	0
	1	0.9025		0.91	0.97	0.84	0.89
	0.7	0.775		0.84	0.75	0.8	0.71
	0	0.0625		0	0	0.25	0
	0	0.0475		0	0.19	0	0
	0	0.055		0.22	0	0	0
	0.32	0		0	0	0	0
	1	0.98		1	0.92	1	1
	0.77	0.9425		1	1	0.77	1
	0	0.0575		0.23	0	0	0
	1	0.9775		0.91	1	1	1
	0	0.0275		0	0.11	0	0
	0	0.06		0.08	0.16	0	0
	0	0.06		0	0	0.24	0
	0	0.4		0.46	0.52	0.36	0.26
	0	0.06		0	0	0.24	0
	0.19	0		0	0	0	0
	0	0.225		0.4	0.5	0	0
	0	0.04		0.16	0	0	0
	0	0.0325		0.13	0	0	0
	0	0.24		0.37	0.59	0	0
	0.17	0		0	0	0	0
	0	0.0375		0.15	0	0	0
	0	0.1325		0	0	0.53	0
	0	0.1075		0	0	0	0.43
	0.7	0.9475		1	0.92	0.87	1
	0	0.9375		0.95	0.96	1	0.84
	0	0.0625		0	0.25	0	0
	1	0.9425		1	1	0.89	0.88
	0	0.0275		0	0	0	0.11
	0	0.07		0	0	0.28	0
	0.04	0.3225		0.44	0.77	0	0.08
	0	0.045		0.18	0	0	0
	0	0.0525		0	0	0	0.21
	0.17	0		0	0	0	0
	0	0.0375		0	0	0	0.15
	0	0.0275		0	0	0	0.11
	0	0.0775		0	0.31	0	0
	0	0.93		0.89	1	1	0.83
	0	0.1775		0	0	0.71	0
	0	0.12		0	0	0	0.48
	0	0.0575		0.23	0	0	0
	0	0.1675		0.35	0.32	0	0
	0	0.05		0	0.2	0	0
	1	0.955		1	1	1	0.82
	1	0.9075		1	0.83	0.9	0.9
	0.84	0.875		0.93	0.86	0.91	0.8
	1	0.9575		1	0.83	1	1
	0	0.8		0.78	0.83	0.76	0.83
	0	0.075		0	0.3	0	0
	0	0.0425		0.17	0	0	0
	0.33	0.7975		0.62	0.91	0.88	0.78
	0	0.0375		0	0	0.15	0
	0	0.035		0.14	0	0	0
	0	0.0425		0	0	0.17	0
	0	0.0725		0.11	0	0.18	0
	0	0.1075		0	0	0.43	0
	0	0.06		0.24	0	0	0
	0	0.0275		0	0	0	0.11
	0	0.0375		0.11	0.04	0	0
	0	0.0725		0	0	0	0.29
	0	0.065		0	0	0	0.26
	0	0.045		0	0	0	0.18
	0	0.455		0.39	0.5	0.46	0.47
	0	0.1225		0	0	0	0.49
	0	0.0375		0.15	0	0	0
	0	0.1175		0	0	0.47	0
	0	0.035		0	0	0.14	0
	0	0.1725		0	0	0	0.69
	0	0.04		0	0	0	0.16
	0	0.175		0	0	0	0.7
	0	0.04		0	0	0.16	0
	0	0.05		0	0	0.2	0
	0	0.4625		0.33	0.53	0.84	0.15
	0	0.25		0	0	0	1
	0	0.0425		0	0	0	0.17
	0	0.0825		0	0	0	0.33
	0	0.105		0.42	0	0	0
	0	0.0475		0	0	0.19	0
	0.04	0.795		0.6	0.73	0.85	1
	0	0.1675		0	0.67	0	0
	0	0.0875		0	0	0.35	0
	0	0.13		0	0.52	0	0
	0	0.1525		0	0.61	0	0
	0	0.2875		0	0.08	0.07	1
	1	0.935		0.77	1	0.97	1
	0	0.045		0	0	0	0.18
	0	0.035		0	0	0.14	0
	0	0.0525		0.21	0	0	0
	0	0.8075		0.62	0.61	1	1
	0.52	0.4625		0.34	0.4	0.4	0.71
	0	0.0425		0.17	0	0	0
	0	0.04		0.16	0	0	0
	0.94	0.925		1	1	0.82	0.88
	0	0.0475		0	0.19	0	0
	0	0.0675		0	0.27	0	0
	0	0.0425		0	0	0.17	0
	0	0.0375		0	0	0.15	0
	0	0.38		0.26	0	0.26	1
	0	0.25		0	0	0	1
	0	0.0975		0	0.39	0	0
	0	0.0425		0	0	0	0.17
	0	0.9675		1	1	0.87	1
	0	0.0575		0	0.23	0	0
	0.34	0.5225		0.54	0.45	0.7	0.4
	0	0.0575		0	0	0	0.23
	0	0.13		0	0	0.52	0
	0	0.31		0.28	0.27	0.4	0.29
	0	0.055		0	0	0	0.22
	0	0.0525		0	0	0.21	0
	0	0.3525		0.31	0.35	0.33	0.42
	0.29	0		0	0	0	0
	0	0.035		0	0	0	0.14
	0	0.1425		0	0	0.57	0
	0.67	0.4325		0.26	0.35	0.62	0.5
	0.25	0		0	0	0	0
	0	0.375		0.32	0.26	0.47	0.45
	0	0.045		0	0	0.18	0
	0	0.055		0	0	0.22	0
	0	0.065		0	0.1	0.16	0
	1	0.9775		1	0.91	1	1
	1	0.97		1	0.88	1	1
	0	0.02		0	0	0.08	0
	0	0.03		0	0	0.12	0
	0.19	0		0	0	0	0
	1	0.85		0.64	0.85	0.94	0.97
	0	0.875		0.72	0.8	0.98	1
	0	0.0725		0.29	0	0	0
	0.25	0		0	0	0	0
	0.95	0.9175		0.68	0.99	1	1
	0	0.055		0	0.22	0	0
	1	0.8675		1	1	0.76	0.71
	0	0.0275		0	0	0	0.11
	0	0.0925		0.16	0.21	0	0
	0	0.085		0	0	0.34	0
	0	0.0225		0	0	0.09	0
	0	0.025		0	0	0.1	0
	0	0.0175		0	0	0.07	0
	0	0.06		0	0.24	0	0
	0	0.0225		0	0	0.09	0
	0	0.0325		0.13	0	0	0
	0	0.055		0.22	0	0	0
	1	1		1	1	1	1
	0.86	0.86		1	0.78	0.93	0.73
	0	0.1175		0	0.47	0	0
	0	0.4675		0.45	0.48	0.41	0.53
	0.9	0.9125		1	0.65	1	1
	0	0.0175		0	0	0.07	0
	0.32	0		0	0	0	0
	0	0.0225		0.09	0	0	0
	0	0.035		0	0.14	0	0
	0	0.025		0.1	0	0	0
	0	0.05		0	0.2	0	0
	0	0.04		0	0	0.16	0
	0	0.02		0.08	0	0	0
	0	0.2875		0.31	0.84	0	0
	0	0.045		0.18	0	0	0
	0	0.0625		0	0.25	0	0
	0	0.1025		0	0	0	0.41
	0	0.1675		0	0	0.25	0.42
	0.24	0		0	0	0	0
	0	0.025		0	0	0.1	0
	0	0.045		0	0.18	0	0
	0	0.045		0	0.18	0	0
	0.26	0		0	0	0	0
	0	0.0675		0.27	0	0	0
	0	0.095		0	0.38	0	0
	0	0.06		0.24	0	0	0
	0	0.0625		0	0.25	0	0
	0	0.05		0.2	0	0	0
	0	0.2875		0.45	0.66	0	0.04
	0	0.1225		0	0.46	0	0.03
	0	0.2425		0.17	0	0.28	0.52
	0	0.0325		0	0	0	0.13
	0	0.075		0	0.18	0.12	0
	0	0.04		0	0	0	0.16
	0	0.07		0.28	0	0	0
	0	0.86		0.83	0.77	0.99	0.85
	0.83	1		1	1	1	1
	0	0.03		0	0	0.12	0
	0	0.0525		0	0	0	0.21
	0	0.0825		0.33	0	0	0
	0	0.1025		0	0	0.41	0
	0	0.1275		0	0	0.51	0
	0	0.31		0.43	0.78	0	0.03
	0	0.0175		0	0	0.07	0
	0	0.1225		0	0	0	0.49
	0	0.0275		0	0	0.11	0
	0	0.0525		0.21	0	0	0
	0	0.02		0	0	0.08	0
	0.02	0.04		0	0	0.16	0
	0.71	0.9625		0.93	0.97	0.95	1
	0	0.0975		0	0	0.39	0
	0	0.0425		0	0	0	0.17
	0.16	0		0	0	0	0
	0	0.1225		0.24	0.25	0	0
	0	0.03		0	0	0	0.12
	0	0.0175		0	0.07	0	0
	1	1		1	1	1	1
	0	0.045		0	0	0.18	0
	0	0.0975		0	0	0.39	0
	0	0.0325		0	0.06	0.07	0
	0	0.075		0	0	0.3	0
	0	0.0525		0.21	0	0	0
	0	0.07		0	0	0.28	0
	0	0.0525		0	0	0.21	0
	0	0.02		0	0.08	0	0
	0	0.045		0	0	0	0.18
	0	0.0175		0	0.07	0	0
	0.48	0		0	0	0	0
	0	0.04		0	0	0.16	0
	0	0.0425		0	0	0.17	0
	0.16	0		0	0	0	0
	0	0.13		0	0	0.52	0
	0	0.0575		0	0.23	0	0
	0	0.9875		0.95	1	1	1
	0	0.2025		0	0	0.81	0
	0	0.18		0	0	0	0.72
	0.76	1		1	1	1	1
	0.61	0.95		0.95	1	0.99	0.86
	0.39	0		0	0	0	0
	0	0.03		0	0	0.12	0
	0	0.0275		0	0	0	0.11
	0	0.0275		0.11	0	0	0
	0	0.0275		0	0.11	0	0
	0	0.0575		0	0.23	0	0
	0.22	0		0	0	0	0
	0	0.47		0.54	0.58	0	0.76
	0	0.04		0	0	0.16	0
	0.14	0		0	0	0	0
	0.05	0.535		0.32	0.42	0.43	0.97
	0	0.4875		0.52	0.52	0.5	0.41
	0	0.14		0	0	0	0.56
	0	0.0225		0.09	0	0	0
	0	0.0375		0	0	0.15	0
	0.7	0.925		1	1	0.99	0.71
	0	0.085		0	0	0	0.34
	0	0.0475		0.19	0	0	0
	0	0.0275		0.11	0	0	0
	1	0.9575		1	1	1	0.83
	0.52	0		0	0	0	0
	0	0.02		0	0.08	0	0
	0	0.065		0.26	0	0	0
	0	0.025		0.1	0	0	0
	0	0.21		0	0	0	0.84
	0	0.1225		0	0	0.49	0
	0	0.11		0.02	0	0.4	0.02
	0	0.2425		0.43	0.52	0	0.02
	0.05	0.375		0.3	0.41	0.46	0.33
	0	0.0425		0	0.17	0	0
	0	0.03		0	0.12	0	0
	0.89	0.3775		0.31	0.45	0.3	0.45
	0.6	0.29		0.27	0.31	0.35	0.23
	0.94	0.445		0.42	0.51	0.55	0.3
	0	0.0275		0	0	0	0.11
	0	0.035		0	0	0.14	0
	0	0.05		0	0	0	0.2
	0	0.0275		0	0	0.11	0
	0.28	0		0	0	0	0
	0.51	0.695		0.66	0.8	0.76	0.56
	0.53	0.725		0.73	0.82	0.74	0.61
	0.9	0.895		0.87	0.93	0.78	1
	0.5	0.0975		0	0	0	0.39
	0	0.1175		0	0	0.47	0
	0.81	0.3975		0.57	0.33	0.38	0.31
	0	0.235		0.28	0.61	0	0.05
	0.06	0.3525		0.27	0.35	0.37	0.42
	0.55	0.52		0.49	0.56	0.54	0.49
	0	0.08		0.32	0	0	0
	0	0.0625		0	0	0.25	0
	0.25	0.87		1	1	0.85	0.63
	0	0.325		0.34	0.29	0.3	0.37
	0.04	0.7725		0.96	0.62	0.51	1
	1	0.8925		1	0.82	0.75	1
	0.13	0		0	0	0	0
	0	0.085		0	0	0	0.34
	0	0.02		0	0	0.08	0
	0	0.0475		0	0.19	0	0
	0.78	0.8975		1	0.83	0.92	0.84
	0	0.0275		0	0.11	0	0
	0	0.13		0	0.52	0	0
	0	0.0725		0.29	0	0	0
	0	0.02		0	0	0.08	0
	0	0.025		0.1	0	0	0
	0	0.095		0	0	0	0.38
	0	0.0475		0	0.16	0.03	0
	0.91	0.9275		1	0.99	0.95	0.77
	1	0.995		1	0.98	1	1
	0	0.025		0	0	0	0.1
	0	0.02		0	0	0	0.08
	0	0.0375		0.15	0	0	0
	0.1	0		0	0	0	0
	0	0.0175		0	0.07	0	0
	0.1	0		0	0	0	0
	0	0.02		0	0	0.08	0
	0	0.06		0	0.24	0	0
	0	0.03		0	0	0.12	0
	0	0.0575		0	0	0.23	0
	1	0.96		0.95	1	0.89	1
	0	0.4825		0.61	0.37	0.55	0.4
	0	0.11		0	0	0.44	0
	0.1	0		0	0	0	0
	0.98	0.89		0.77	1	1	0.79
	0	0.04		0	0	0	0.16
	0	0.025		0	0	0.1	0
	0	0.0325		0	0	0	0.13
	0.13	0		0	0	0	0
	0	0.0675		0	0.27	0	0
	0.27	0		0	0	0	0
	0	0.075		0	0	0	0.3
	0	0.0475		0	0	0	0.19
	0	0.0875		0.35	0	0	0
	0	0.09		0.36	0	0	0
	0.7	0.9175		0.88	0.91	0.88	1
	0	0.08		0	0.32	0	0
	0	0.2425		0	0	0	0.97
	0	0.045		0	0	0	0.18
	0	0.77		0.89	0.89	0.3	1
	0	0.0375		0	0	0	0.15
	0	0.0925		0	0.37	0	0
	0	0.1675		0	0	0	0.67
	0	0.05		0.2	0	0	0
	0.2	0		0	0	0	0
	0.3	0		0	0	0	0
	0	0.25		0	0	0	1
	0	0.02		0.08	0	0	0
	0	0.3025		0.21	0.96	0	0.04
	0	0.0175		0.07	0	0	0
	0	0.0975		0.39	0	0	0
	0	0.235		0.13	0	0.72	0.09
	0	0.02		0.08	0	0	0
	0	0.05		0	0.2	0	0
	0	0.745		0.47	0.98	0.83	0.7
	0.16	0		0	0	0	0
	0	0.0275		0.11	0	0	0
	0.8	0.9225		1	0.96	0.99	0.74
	0	0.0275		0	0.11	0	0
	0	0.055		0	0	0	0.22
	0	0.02		0.08	0	0	0
	0	0.0475		0.19	0	0	0
	0.73	0.2075		0.1	0	0.73	0
	0	0.07		0	0.28	0	0
	0	0.5475		0.48	1	0	0.71
	0	0.0175		0.07	0	0	0
	1	0.9625		1	0.99	0.9	0.96
	0	0.0475		0	0	0.19	0
	0.79	0.9675		1	0.87	1	1
	0	0.0525		0	0	0.21	0
	0	0.065		0	0	0	0.26
	0	0.18		0.57	0.15	0	0
	0	0.0375		0	0	0.15	0
	0	0.04		0.16	0	0	0
	0	0.8775		0.85	0.79	0.87	1
	0	0.04		0.16	0	0	0
	0	0.075		0	0.3	0	0
	0	0.0675		0	0.27	0	0
[truncated: 323 more rows]

## Sheet: Figure 5b
Figure 5b
d'=0.16						d'=0.2						d'=0.25
Resistance abberation rate	pCR prob	Sensitive prob	Clonal Replacement prob	Polyclonal Resistance prob		Resistance abberation rate	pCR prob	Sensitive prob	Clonal Replacement prob	Polyclonal Resistance prob		Resistance abberation rate	pCR prob	Sensitive prob	Clonal Replacement prob	Polyclonal Resistance prob
0.01	0	0	0.07532	0.92468		0.01	0	0	0.08258	0.91742		0.01	0	0	0.08331	0.91669
0.00940252	0	0	0.07574	0.92426		0.00940252	0	0	0.08402	0.91598		0.00940252	0	0	0.0824	0.9176
0.00884073	0	0	0.07416	0.92584		0.00884073	0	0	0.08397	0.91603		0.00884073	0	0	0.08355	0.91645
0.00831251	0	0	0.07595	0.92405		0.00831251	0	0	0.0852	0.9148		0.00831251	0	0	0.08212	0.91788
0.00781586	0	0	0.07416	0.92584		0.00781586	0	0	0.08469	0.91531		0.00781586	0	0	0.08381	0.91619
0.00734887	0	0	0.0756	0.9244		0.00734887	0	0	0.08669	0.91331		0.00734887	0	0	0.08652	0.91348
0.00690979	0	0	0.07587	0.92413		0.00690979	0	0	0.0851	0.9149		0.00690979	0	0	0.08418	0.91582
0.00649694	0	0	0.07433	0.92567		0.00649694	0	0	0.08612	0.91388		0.00649694	0	0	0.08565	0.91435
0.00610876	0	0	0.07546	0.92454		0.00610876	0	0	0.08432	0.91568		0.00610876	0	0	0.08451	0.91549
0.00574377	0	0	0.07399	0.92601		0.00574377	0	0	0.08527	0.91473		0.00574377	0	0	0.08592	0.91408
0.00540059	0	0	0.07288	0.92712		0.00540059	0	0	0.08632	0.91368		0.00540059	0	0	0.08672	0.91328
0.00507792	0	0	0.07319	0.92681		0.00507792	0	0	0.08692	0.91308		0.00507792	0	0	0.08593	0.91407
0.00477452	0	0	0.07365	0.92635		0.00477452	0	0	0.08818	0.91182		0.00477452	0	0	0.0859	0.9141
0.00448925	0	0	0.07262	0.92738		0.00448925	0	0	0.08665	0.91335		0.00448925	0	0	0.08659	0.91341
0.00422103	0	0	0.0729	0.9271		0.00422103	0	0	0.08782	0.91218		0.00422103	0	0	0.08648	0.91352
0.00396883	0	0	0.07053	0.92947		0.00396883	0	0	0.0895	0.9105		0.00396883	0	0	0.08849	0.91151
0.0037317	0	0	0.07031	0.92969		0.0037317	0	0	0.08825	0.91175		0.0037317	0	0	0.0889	0.9111
0.00350873	0	0	0.06979	0.93021		0.00350873	0	0	0.08719	0.91281		0.00350873	0	0	0.08856	0.91144
0.00329909	0	0	0.06845	0.93155		0.00329909	0	0	0.08924	0.91076		0.00329909	0	0	0.08722	0.91278
0.00310198	0	0	0.06935	0.93065		0.00310198	0	0	0.08727	0.91273		0.00310198	0	0	0.0883	0.9117
0.00291664	0	0	0.06904	0.93096		0.00291664	0	0	0.08728	0.91272		0.00291664	0	0	0.0879	0.9121
0.00274238	0	0	0.06594	0.93406		0.00274238	0	0	0.08782	0.91218		0.00274238	0	0	0.08938	0.91062
0.00257852	0	0	0.06557	0.93443		0.00257852	0	0	0.08899	0.91101		0.00257852	0	0	0.09092	0.90908
0.00242446	0	0	0.06565	0.93435		0.00242446	0	0	0.08778	0.91222		0.00242446	0	0	0.0893	0.9107
0.00227961	0	0	0.06478	0.93522		0.00227961	0	0	0.08875	0.91125		0.00227961	0	0	0.08944	0.91056
0.0021434	0	0	0.066	0.934		0.0021434	0	0	0.09071	0.90929		0.0021434	0	0	0.08959	0.91041
0.00201534	0	0	0.06258	0.93742		0.00201534	0	0	0.08864	0.91136		0.00201534	0	0	0.08905	0.91095
0.00189492	0	1e-05	0.0622	0.93779		0.00189492	0	0	0.08837	0.91163		0.00189492	0	0	0.08932	0.91068
0.00178171	0	0	0.06102	0.93898		0.00178171	0	0	0.08832	0.91168		0.00178171	0	0	0.08883	0.91117
0.00167525	0	1e-05	0.0616	0.93839		0.00167525	0	0	0.08906	0.91094		0.00167525	0	0	0.08914	0.91086
0.00157516	0	0	0.05868	0.94132		0.00157516	0	0	0.08992	0.91008		0.00157516	0	0	0.09125	0.90875
0.00148105	0	1e-05	0.05919	0.9408		0.00148105	0	0	0.08936	0.91064		0.00148105	0	0	0.08938	0.91062
0.00139256	0	1e-05	0.0557	0.94429		0.00139256	0	0	0.08996	0.91004		0.00139256	0	0	0.09231	0.90769
0.00130935	0	1e-05	0.05602	0.94397		0.00130935	0	0	0.08867	0.91133		0.00130935	0	0	0.08898	0.91102
0.00123112	0	2e-05	0.05397	0.94601		0.00123112	0	0	0.09035	0.90965		0.00123112	0	0	0.0901	0.9099
0.00115756	0	3e-05	0.05291	0.94706		0.00115756	0	0	0.09071	0.90929		0.00115756	0	0	0.08987	0.91013
0.0010884	0	0.00011	0.05338	0.94651		0.0010884	0	0	0.09011	0.90989		0.0010884	0	0	0.09044	0.90956
0.00102337	0	7e-05	0.05076	0.94917		0.00102337	0	0	0.08958	0.91042		0.00102337	0	0	0.08968	0.91032
0.000962227	0	0.00024	0.05082	0.94894		0.000962227	0	0	0.08945	0.91055		0.000962227	0	0	0.09076	0.90924
0.000904736	0	0.00039	0.04809	0.95152		0.000904736	0	0	0.09155	0.90845		0.000904736	0	0	0.09086	0.90914
0.000850679	0	0.00038	0.04749	0.95213		0.000850679	0	0	0.09042	0.90958		0.000850679	0	0	0.09009	0.90991
0.000799853	0	0.00073	0.0465	0.95277		0.000799853	0	0	0.08942	0.91058		0.000799853	0	0	0.08911	0.91089
0.000752063	0	0.00104	0.04535	0.95361		0.000752063	0	0	0.08998	0.91002		0.000752063	0	0	0.09043	0.90957
0.000707128	0	0.00147	0.04374	0.95479		0.000707128	0	0	0.09053	0.90947		0.000707128	0	0	0.08892	0.91108
0.000664879	0	0.00219	0.04382	0.95399		0.000664879	0	0	0.09094	0.90906		0.000664879	0	0	0.09021	0.90979
0.000625153	0	0.00279	0.0423	0.95491		0.000625153	0	0	0.09075	0.90925		0.000625153	0	0	0.09112	0.90888
0.000587802	0	0.00334	0.04067	0.95599		0.000587802	0	0	0.08942	0.91058		0.000587802	0	0	0.08877	0.91123
0.000552681	0	0.00505	0.03826	0.95669		0.000552681	0	0	0.0895	0.9105		0.000552681	0	0	0.0902	0.9098
0.00051966	0	0.00664	0.03806	0.9553		0.00051966	0	0	0.0909	0.9091		0.00051966	0	0	0.09123	0.90877
0.000488611	0	0.00886	0.03616	0.95498		0.000488611	0	0	0.0909	0.9091		0.000488611	0	0	0.08931	0.91069
0.000459417	0	0.01227	0.03489	0.95284		0.000459417	0	0	0.08822	0.91178		0.000459417	0	0	0.08991	0.91009
0.000431968	0	0.01569	0.03559	0.94872		0.000431968	0	0	0.09079	0.90921		0.000431968	0	0	0.08986	0.91014
0.000406159	0	0.02047	0.03289	0.94664		0.000406159	0	0	0.09012	0.90988		0.000406159	0	0	0.08997	0.91003
0.000381891	0	0.02631	0.03227	0.94142		0.000381891	0	0	0.08969	0.91031		0.000381891	0	0	0.09211	0.90789
0.000359074	0	0.0345	0.03076	0.93474		0.000359074	0	0	0.0923	0.9077		0.000359074	0	0	0.091	0.909
0.00033762	0	0.04156	0.02949	0.92895		0.00033762	0	0	0.09075	0.90925		0.00033762	0	0	0.09048	0.90952
0.000317448	0	0.05235	0.0287	0.91895		0.000317448	0	0	0.08971	0.91029		0.000317448	0	0	0.09138	0.90862
0.000298481	0	0.06445	0.02832	0.90723		0.000298481	0	0	0.08887	0.91113		0.000298481	0	0	0.09034	0.90966
0.000280647	0	0.07559	0.02664	0.89777		0.000280647	0	0	0.08957	0.91043		0.000280647	0	0	0.09177	0.90823
0.000263879	0	0.09226	0.02549	0.88225		0.000263879	0	0	0.08878	0.91122		0.000263879	0	0	0.0907	0.9093
0.000248113	0	0.11071	0.02443	0.86486		0.000248113	0	0	0.09013	0.90987		0.000248113	0	0	0.09119	0.90881
0.000233288	0	0.12802	0.02265	0.84933		0.000233288	0	0	0.08843	0.91157		0.000233288	0	0	0.09052	0.90948
0.00021935	0	0.149	0.02203	0.82897		0.00021935	0	0	0.08967	0.91033		0.00021935	0	0	0.09097	0.90903
0.000206244	0	0.17312	0.02169	0.80519		0.000206244	0	0	0.09023	0.90977		0.000206244	0	0	0.09181	0.90819
0.000193921	0	0.19931	0.02034	0.78035		0.000193921	0	0	0.092	0.908		0.000193921	0	0	0.0914	0.9086
0.000182335	0	0.22341	0.02037	0.75622		0.000182335	0	0	0.08865	0.91135		0.000182335	0	0	0.09224	0.90776
0.000171441	0	0.25323	0.01915	0.72762		0.000171441	0	0	0.09148	0.90852		0.000171441	0	0	0.0915	0.9085
0.000161197	0	0.28123	0.01805	0.70072		0.000161197	0	0	0.09058	0.90942		0.000161197	0	0	0.0916	0.9084
0.000151566	0	0.31314	0.01751	0.66935		0.000151566	0	0	0.09018	0.90982		0.000151566	0	0	0.0908	0.9092
0.00014251	0	0.34393	0.017	0.63907		0.00014251	0	0	0.08832	0.91168		0.00014251	0	0	0.09072	0.90928
0.000133996	0	0.37422	0.01634	0.60944		0.000133996	0	0	0.08877	0.91123		0.000133996	0	0	0.09154	0.90846
0.00012599	0	0.40562	0.01521	0.57917		0.00012599	0	0	0.08938	0.91062		0.00012599	0	0	0.09035	0.90965
0.000118462	0	0.43839	0.01432	0.54729		0.000118462	0	0	0.08802	0.91198		0.000118462	0	0	0.08996	0.91004
0.000111384	0	0.46917	0.01366	0.51717		0.000111384	0	0	0.08965	0.91035		0.000111384	0	0	0.09153	0.90847
0.000104729	0	0.4982	0.01301	0.48879		0.000104729	0	0	0.08854	0.91146		0.000104729	0	0	0.09079	0.90921
9.85e-05	0	0.52945	0.01308	0.45747		9.85e-05	0	0	0.09051	0.90949		9.85e-05	0	0	0.09047	0.90953
9.26e-05	0	0.55872	0.0118	0.42948		9.26e-05	0	0	0.0892	0.9108		9.26e-05	0	0	0.09077	0.90923
8.71e-05	0	0.58482	0.01136	0.40382		8.71e-05	0	0	0.09002	0.90998		8.71e-05	0	0	0.09171	0.90829
8.19e-05	0	0.61467	0.01075	0.37458		8.19e-05	0	0	0.08918	0.91082		8.19e-05	0	0	0.09081	0.90919
7.7e-05	0	0.64093	0.0108	0.34827		7.7e-05	0	0	0.08872	0.91128		7.7e-05	0	0	0.08886	0.91114
7.24e-05	0	0.66604	0.00987	0.32409		7.24e-05	0	0	0.08979	0.91021		7.24e-05	0	0	0.09003	0.90997
6.8e-05	0	0.6887	0.00934	0.30196		6.8e-05	0	0	0.08847	0.91153		6.8e-05	0	0	0.09084	0.90916
6.4e-05	0	0.71061	0.00872	0.28067		6.4e-05	0	0	0.08851	0.91149		6.4e-05	0	0	0.09051	0.90949
6.02e-05	0	0.7332	0.0082	0.2586		6.02e-05	0	0	0.08716	0.91284		6.02e-05	0	0	0.09014	0.90986
5.66e-05	0	0.75001	0.00765	0.24234		5.66e-05	0	0	0.08666	0.91334		5.66e-05	0	0	0.09074	0.90926
5.32e-05	0	0.77177	0.0076	0.22063		5.32e-05	0	0	0.08653	0.91347		5.32e-05	0	0	0.09173	0.90827
5e-05	0	0.78439	0.00717	0.20844		5e-05	0	0	0.08687	0.91313		5e-05	0	0	0.09177	0.90823
4.7e-05	0	0.80248	0.00692	0.1906		4.7e-05	0	0	0.08697	0.91303		4.7e-05	0	0	0.09295	0.90705
4.42e-05	0	0.8142	0.00669	0.17911		4.42e-05	0	0	0.08637	0.91363		4.42e-05	0	0	0.08938	0.91062
4.16e-05	0	0.82699	0.00612	0.16689		4.16e-05	0	0	0.08526	0.91474		4.16e-05	0	0	0.09181	0.90819
3.91e-05	0	0.84293	0.0058	0.15127		3.91e-05	0	0	0.08605	0.91395		3.91e-05	0	0	0.0915	0.9085
3.67e-05	0	0.85327	0.00562	0.14111		3.67e-05	0	0	0.08603	0.91397		3.67e-05	0	0	0.0914	0.9086
3.46e-05	0	0.86491	0.00537	0.12972		3.46e-05	0	0	0.0863	0.9137		3.46e-05	0	0	0.09071	0.90929
3.25e-05	0	0.87506	0.00496	0.11998		3.25e-05	0	0	0.08556	0.91444		3.25e-05	0	0	0.09051	0.90949
3.05e-05	0	0.88304	0.00481	0.11215		3.05e-05	0	0	0.08451	0.91549		3.05e-05	0	0	0.09142	0.90858
2.87e-05	0	0.89341	0.00429	0.1023		2.87e-05	0	0	0.08523	0.91477		2.87e-05	0	0	0.09115	0.90885
2.7e-05	0	0.90001	0.00418	0.09581		2.7e-05	0	0	0.08371	0.91629		2.7e-05	0	0	0.0919	0.9081
2.54e-05	0	0.90562	0.0038	0.09058		2.54e-05	0	0	0.08313	0.91687		2.54e-05	0	0	0.09048	0.90952
2.39e-05	0	0.91239	0.00345	0.08416		2.39e-05	0	0	0.08209	0.91791		2.39e-05	0	0	0.0916	0.9084
2.24e-05	0	0.91913	0.00345	0.07742		2.24e-05	0	0	0.08359	0.91641		2.24e-05	0	0	0.09015	0.90985
2.11e-05	0	0.9271	0.00293	0.06997		2.11e-05	0	0	0.08161	0.91839		2.11e-05	0	0	0.09049	0.90951
1.98e-05	0	0.93067	0.00316	0.06617		1.98e-05	0	0	0.08121	0.91879		1.98e-05	0	0	0.09102	0.90898
1.87e-05	0	0.93501	0.00265	0.06234		1.87e-05	0	0	0.08121	0.91879		1.87e-05	0	0	0.09091	0.90909
1.75e-05	0	0.93965	0.0027	0.05765		1.75e-05	0	0	0.08142	0.91858		1.75e-05	0	0	0.0898	0.9102
1.65e-05	0	0.94471	0.00264	0.05265		1.65e-05	0	0	0.08132	0.91868		1.65e-05	0	0	0.09204	0.90796
1.55e-05	0	0.94965	0.00222	0.04813		1.55e-05	0	0	0.07989	0.92011		1.55e-05	0	0	0.09221	0.90779
1.46e-05	0	0.95123	0.00244	0.04633		1.46e-05	0	0	0.07814	0.92186		1.46e-05	0	0	0.09238	0.90762
1.37e-05	0	0.95546	0.00209	0.04245		1.37e-05	0	0	0.08018	0.91982		1.37e-05	0	0	0.08895	0.91105
1.29e-05	0	0.9572	0.00214	0.04066		1.29e-05	0	0	0.07631	0.92369		1.29e-05	0	0	0.08997	0.91003
1.21e-05	0	0.96088	0.00194	0.03718		1.21e-05	0	0	0.0785	0.9215		1.21e-05	0	0	0.09237	0.90763
1.14e-05	0	0.96367	0.00159	0.03474		1.14e-05	0	0	0.07591	0.92409		1.14e-05	0	0	0.09095	0.90905
1.07e-05	0	0.96536	0.00157	0.03307		1.07e-05	0	0	0.07734	0.92266		1.07e-05	0	0	0.09092	0.90908
1.01e-05	0	0.96852	0.00158	0.0299		1.01e-05	0	0	0.07687	0.92313		1.01e-05	0	0	0.09132	0.90868
9.48e-06	0	0.97125	0.00153	0.02722		9.48e-06	0	0	0.07602	0.92398		9.48e-06	0	0	0.09057	0.90943
8.91e-06	0	0.97214	0.00129	0.02657		8.91e-06	0	0	0.07455	0.92545		8.91e-06	0	0	0.09209	0.90791
8.38e-06	0	0.97392	0.0012	0.02488		8.38e-06	0	0	0.07371	0.92629		8.38e-06	0	0	0.09149	0.90851
7.88e-06	0	0.97513	0.00158	0.02329		7.88e-06	0	0	0.07127	0.92873		7.88e-06	0	0	0.09174	0.90826
7.41e-06	0	0.97738	0.00124	0.02138		7.41e-06	0	0	0.07101	0.92899		7.41e-06	0	0	0.09029	0.90971
6.96e-06	0	0.97941	0.0011	0.01949		6.96e-06	0	0	0.07183	0.92817		6.96e-06	0	0	0.09036	0.90964
6.55e-06	0	0.97992	0.00102	0.01906		6.55e-06	0	0	0.07031	0.92969		6.55e-06	0	0	0.09111	0.90889
6.16e-06	0	0.98169	0.00106	0.01725		6.16e-06	0	0	0.06833	0.93167		6.16e-06	0	0	0.08994	0.91006
5.79e-06	0	0.98314	0.001	0.01586		5.79e-06	0	0	0.06769	0.93231		5.79e-06	0	0	0.09065	0.90935
5.44e-06	0	0.98428	0.00078	0.01494		5.44e-06	0	0	0.06601	0.93399		5.44e-06	0	0	0.0904	0.9096
5.12e-06	0	0.9855	0.0008	0.0137		5.12e-06	0	0	0.06574	0.93426		5.12e-06	0	0	0.09246	0.90754
4.81e-06	0	0.98505	0.00073	0.01422		4.81e-06	0	0	0.06502	0.93498		4.81e-06	0	0	0.09216	0.90784
4.52e-06	0	0.98673	0.00081	0.01246		4.52e-06	0	1e-05	0.06386	0.93613		4.52e-06	0	0	0.09097	0.90903
4.25e-06	0	0.98753	0.00072	0.01175		4.25e-06	0	0	0.06233	0.93767		4.25e-06	0	0	0.09059	0.90941
4e-06	0	0.98823	0.00072	0.01105		4e-06	0	0	0.06152	0.93848		4e-06	0	0	0.09038	0.90962
3.76e-06	0	0.98959	0.00058	0.00983		3.76e-06	0	1e-05	0.05952	0.94047		3.76e-06	0	0	0.08991	0.91009
3.54e-06	0	0.98956	0.00053	0.00991		3.54e-06	0	2e-05	0.05868	0.9413		3.54e-06	0	0	0.09079	0.90921
3.32e-06	0	0.99061	0.00056	0.00883		3.32e-06	0	0	0.05766	0.94234		3.32e-06	0	0	0.09088	0.90912
3.13e-06	0	0.99084	0.00059	0.00857		3.13e-06	0	3e-05	0.057	0.94297		3.13e-06	0	0	0.0918	0.9082
2.94e-06	0	0.99152	0.00049	0.00799		2.94e-06	0	1e-05	0.05429	0.9457		2.94e-06	0	0	0.09071	0.90929
2.76e-06	0	0.99236	0.00048	0.00716		2.76e-06	0	0.00011	0.05488	0.94501		2.76e-06	0	0	0.09208	0.90792
2.6e-06	0	0.99287	0.00034	0.00679		2.6e-06	0	0.00014	0.05273	0.94713		2.6e-06	0	0	0.09286	0.90714
2.44e-06	0	0.99292	0.00043	0.00665		2.44e-06	0	0.00017	0.05148	0.94835		2.44e-06	0	0	0.09012	0.90988
2.3e-06	0	0.9936	0.00038	0.00602		2.3e-06	0	0.00031	0.04953	0.95016		2.3e-06	0	0	0.09204	0.90796
2.16e-06	0	0.99352	0.00039	0.00609		2.16e-06	0	0.00032	0.05065	0.94903		2.16e-06	0	0	0.09083	0.90917
2.03e-06	0	0.99456	0.00037	0.00507		2.03e-06	0	0.00063	0.04856	0.95081		2.03e-06	0	0	0.09114	0.90886
1.91e-06	0	0.99445	0.00029	0.00526		1.91e-06	0	0.00084	0.04669	0.95247		1.91e-06	0	0	0.09051	0.90949
1.8e-06	0	0.99523	0.00032	0.00445		1.8e-06	0	0.00133	0.04555	0.95312		1.8e-06	0	0	0.09033	0.90967
1.69e-06	0	0.99503	0.00027	0.0047		1.69e-06	0	0.00167	0.04444	0.95389		1.69e-06	0	0	0.09043	0.90957
1.59e-06	0	0.99526	0.00021	0.00453		1.59e-06	0	0.00249	0.04259	0.95492		1.59e-06	0	0	0.09036	0.90964
1.49e-06	0	0.99607	0.00031	0.00362		1.49e-06	0	0.00339	0.0415	0.95511		1.49e-06	0	0	0.08969	0.91031
1.4e-06	0	0.99607	0.00028	0.00365		1.4e-06	0	0.00451	0.04037	0.95512		1.4e-06	0	0	0.09026	0.90974
1.32e-06	0	0.99657	0.00021	0.00322		1.32e-06	0	0.00637	0.03865	0.95498		1.32e-06	0	0	0.09196	0.90804
1.24e-06	0	0.99674	0.00029	0.00297		1.24e-06	0	0.00833	0.03825	0.95342		1.24e-06	0	0	0.0907	0.9093
1.17e-06	0	0.99664	0.00026	0.0031		1.17e-06	0	0.01071	0.0364	0.95289		1.17e-06	0	0	0.08999	0.91001
1.1e-06	0	0.99718	0.0002	0.00262		1.1e-06	0	0.01437	0.03526	0.95037		1.1e-06	0	0	0.09174	0.90826
1.03e-06	0	0.99726	0.00013	0.00261		1.03e-06	0	0.01818	0.03418	0.94764		1.03e-06	0	0	0.0904	0.9096
9.7e-07	0	0.99715	0.00014	0.00271		9.7e-07	0	0.02446	0.0334	0.94214		9.7e-07	0	0	0.09176	0.90824
9.12e-07	0	0.9973	0.0002	0.0025		9.12e-07	0	0.03063	0.03165	0.93772		9.12e-07	0	0	0.09095	0.90905
8.57e-07	0	0.9976	0.00016	0.00224		8.57e-07	0	0.0384	0.03136	0.93024		8.57e-07	0	0	0.09081	0.90919
8.06e-07	0	0.99772	0.00014	0.00214		8.06e-07	0	0.04551	0.02868	0.92581		8.06e-07	0	0	0.08985	0.91015
7.58e-07	0	0.9978	0.00014	0.00206		7.58e-07	0	0.05926	0.02766	0.91308		7.58e-07	0	0	0.08989	0.91011
7.13e-07	0	0.99786	0.00015	0.00199		7.13e-07	0	0.07056	0.02811	0.90133		7.13e-07	0	0	0.08983	0.91017
6.7e-07	0	0.99815	0.00012	0.00173		6.7e-07	0	0.08565	0.02636	0.88799		6.7e-07	0	0	0.08966	0.91034
6.3e-07	0	0.99832	0.0001	0.00158		6.3e-07	0	0.10347	0.02482	0.87171		6.3e-07	0	0	0.093	0.907
5.92e-07	0	0.99839	0.00013	0.00148		5.92e-07	0	0.11995	0.0245	0.85555		5.92e-07	0	0	0.09025	0.90975
5.57e-07	0	0.99866	3e-05	0.00131		5.57e-07	0	0.14037	0.02317	0.83646		5.57e-07	0	0	0.09135	0.90865
5.24e-07	0	0.99859	7e-05	0.00134		5.24e-07	0	0.16334	0.0215	0.81516		5.24e-07	0	0	0.08999	0.91001
4.92e-07	0	0.99866	7e-05	0.00127		4.92e-07	0	0.18672	0.0221	0.79118		4.92e-07	0	0	0.09051	0.90949
4.63e-07	0	0.99882	3e-05	0.00115		4.63e-07	0	0.21442	0.0205	0.76508		4.63e-07	0	0	0.09095	0.90905
4.35e-07	0	0.99867	8e-05	0.00125		4.35e-07	0	0.24174	0.0199	0.73836		4.35e-07	0	0	0.09047	0.90953
4.09e-07	0	0.99869	7e-05	0.00124		4.09e-07	0	0.26861	0.01908	0.71231		4.09e-07	0	0	0.0914	0.9086
3.85e-07	0	0.99892	6e-05	0.00102		3.85e-07	0	0.29959	0.01871	0.6817		3.85e-07	0	0	0.0903	0.9097
3.62e-07	0	0.99897	9e-05	0.00094		3.62e-07	0	0.32921	0.01657	0.65422		3.62e-07	0	0	0.09126	0.90874
3.4e-07	0	0.99916	9e-05	0.00075		3.4e-07	0	0.36366	0.01637	0.61997		3.4e-07	0	0	0.08937	0.91063
3.2e-07	0	0.99917	4e-05	0.00079		3.2e-07	0	0.39261	0.0156	0.59179		3.2e-07	0	0	0.0904	0.9096
3.01e-07	0	0.99909	6e-05	0.00085		3.01e-07	0	0.42343	0.01506	0.56151		3.01e-07	0	0	0.09131	0.90869
2.83e-07	0	0.99924	3e-05	0.00073		2.83e-07	0	0.45547	0.01404	0.53049		2.83e-07	0	0	0.09032	0.90968
2.66e-07	0	0.99927	6e-05	0.00067		2.66e-07	0	0.48696	0.01339	0.49965		2.66e-07	0	0	0.09089	0.90911
2.5e-07	0	0.99933	5e-05	0.00062		2.5e-07	0	0.51896	0.01272	0.46832		2.5e-07	0	0	0.09191	0.90809
2.35e-07	0	0.99936	1e-05	0.00063		2.35e-07	0	0.54888	0.01262	0.4385		2.35e-07	0	0	0.09062	0.90938
2.21e-07	0	0.99938	5e-05	0.00057		2.21e-07	0	0.57609	0.01246	0.41145		2.21e-07	0	0	0.09016	0.90984
2.08e-07	0	0.99926	3e-05	0.00071		2.08e-07	0	0.60098	0.0113	0.38772		2.08e-07	0	0	0.08932	0.91068
1.95e-07	0	0.99941	3e-05	0.00056		1.95e-07	0	0.63228	0.01081	0.35691		1.95e-07	0	0	0.09119	0.90881
1.84e-07	0	0.9995	0	0.0005		1.84e-07	0	0.65418	0.01004	0.33578		1.84e-07	0	0	0.0893	0.9107
1.73e-07	0	0.9995	5e-05	0.00045		1.73e-07	0	0.67774	0.0098	0.31246		1.73e-07	0	0	0.08997	0.91003
1.62e-07	0	0.9996	2e-05	0.00038		1.62e-07	0	0.70427	0.00906	0.28667		1.62e-07	0	0	0.08995	0.91005
1.53e-07	0	0.9996	1e-05	0.00039		1.53e-07	0	0.72236	0.0086	0.26904		1.53e-07	0	0	0.09144	0.90856
1.44e-07	0	0.99966	2e-05	0.00032		1.44e-07	0	0.74405	0.00871	0.24724		1.44e-07	0	0	0.08938	0.91062
1.35e-07	0	0.99964	0	0.00036		1.35e-07	0	0.76197	0.00744	0.23059		1.35e-07	0	0	0.0888	0.9112
1.27e-07	0	0.99963	4e-05	0.00033		1.27e-07	0	0.77974	0.00762	0.21264		1.27e-07	0	0	0.08876	0.91124
1.19e-07	0	0.99965	2e-05	0.00033		1.19e-07	0	0.79651	0.00661	0.19688		1.19e-07	0	0	0.08935	0.91065
1.12e-07	0	0.99964	2e-05	0.00034		1.12e-07	0	0.80848	0.00674	0.18478		1.12e-07	0	0	0.09045	0.90955
1.06e-07	0	0.99976	0	0.00024		1.06e-07	0	0.82635	0.00606	0.16759		1.06e-07	0	0	0.09053	0.90947
9.92e-08	0	0.99972	2e-05	0.00026		9.92e-08	0	0.83761	0.00615	0.15624		9.92e-08	0	0	0.09062	0.90938
9.33e-08	0	0.99969	0	0.00031		9.33e-08	0	0.84794	0.00556	0.1465		9.33e-08	0	0	0.08847	0.91153
8.77e-08	0	0.99973	3e-05	0.00024		8.77e-08	0	0.86081	0.00517	0.13402		8.77e-08	0	0	0.09078	0.90922
8.25e-08	0	0.99978	0	0.00022		8.25e-08	0	0.87067	0.00467	0.12466		8.25e-08	0	0	0.08768	0.91232
7.76e-08	0	0.99979	0	0.00021		7.76e-08	0	0.88026	0.00464	0.1151		7.76e-08	0	0	0.09028	0.90972
7.29e-08	0	0.9998	1e-05	0.00019		7.29e-08	0	0.89013	0.00445	0.10542		7.29e-08	0	0	0.08848	0.91152
6.86e-08	0	0.99983	3e-05	0.00014		6.86e-08	0	0.89605	0.00435	0.0996		6.86e-08	0	0	0.08783	0.91217
6.45e-08	0	0.99988	1e-05	0.00011		6.45e-08	0	0.90351	0.0045	0.09199		6.45e-08	0	0	0.09087	0.90913
6.06e-08	0	0.99979	1e-05	0.0002		6.06e-08	0	0.91143	0.00386	0.08471		6.06e-08	0	0	0.08913	0.91087
5.7e-08	0	0.9998	3e-05	0.00017		5.7e-08	0	0.91746	0.00389	0.07865		5.7e-08	0	0	0.08845	0.91155
5.36e-08	0	0.99985	0	0.00015		5.36e-08	0	0.92524	0.00352	0.07124		5.36e-08	0	0	0.08929	0.91071
5.04e-08	0	0.99992	2e-05	6e-05		5.04e-08	0	0.9291	0.00291	0.06799		5.04e-08	0	0	0.08871	0.91129
4.74e-08	0	0.99989	1e-05	0.0001		4.74e-08	0	0.93426	0.00309	0.06265		4.74e-08	0	0	0.08963	0.91037
4.45e-08	0	0.9999	1e-05	9e-05		4.45e-08	0	0.93796	0.00267	0.05937		4.45e-08	0	0	0.09007	0.90993
4.19e-08	0	0.99992	0	8e-05		4.19e-08	0	0.94394	0.00279	0.05327		4.19e-08	0	0	0.08888	0.91112
3.94e-08	0	0.99991	0	9e-05		3.94e-08	0	0.94676	0.00262	0.05062		3.94e-08	0	0	0.08884	0.91116
3.7e-08	0	0.9999	0	0.0001		3.7e-08	0	0.94983	0.00236	0.04781		3.7e-08	0	0	0.08682	0.91318
3.48e-08	0	0.99989	1e-05	0.0001		3.48e-08	0	0.95631	0.00192	0.04177		3.48e-08	0	0	0.08852	0.91148
3.27e-08	0	0.99994	0	6e-05		3.27e-08	0	0.95714	0.00199	0.04087		3.27e-08	0	0	0.08767	0.91233
3.08e-08	0	0.99986	1e-05	0.00013		3.08e-08	0	0.96173	0.00166	0.03661		3.08e-08	0	0	0.087	0.913
2.89e-08	0	0.99991	1e-05	8e-05		2.89e-08	0	0.96384	0.00171	0.03445		2.89e-08	0	0	0.08775	0.91225
2.72e-08	0	0.9999	2e-05	8e-05		2.72e-08	0	0.96558	0.00156	0.03286		2.72e-08	0	0	0.08715	0.91285
2.56e-08	0	0.99993	0	7e-05		2.56e-08	0	0.96808	0.00192	0.03		2.56e-08	0	0	0.08626	0.91374
2.41e-08	0	0.99992	1e-05	7e-05		2.41e-08	0	0.97074	0.00138	0.02788		2.41e-08	0	0	0.08698	0.91302
2.26e-08	0	0.99999	0	1e-05		2.26e-08	0	0.97232	0.00164	0.02604		2.26e-08	0	0	0.08578	0.91422
2.13e-08	0	0.99994	0	6e-05		2.13e-08	0	0.97358	0.00136	0.02506		2.13e-08	0	0	0.08468	0.91532
2e-08	0	0.99998	0	2e-05		2e-08	0	0.97536	0.00135	0.02329		2e-08	0	0	0.08477	0.91523
1.88e-08	0	0.99994	0	6e-05		1.88e-08	0	0.97664	0.00115	0.02221		1.88e-08	1e-05	0	0.08461	0.91538
1.77e-08	0	0.99992	1e-05	7e-05		1.77e-08	0	0.97851	0.00114	0.02035		1.77e-08	0	0	0.08601	0.91399
1.66e-08	0	0.99988	1e-05	0.00011		1.66e-08	0	0.97965	0.00112	0.01923		1.66e-08	2e-05	0	0.08573	0.91425
1.56e-08	0	0.99994	1e-05	5e-05		1.56e-08	0	0.98123	0.00106	0.01771		1.56e-08	3e-05	0	0.085	0.91497
1.47e-08	0	0.99994	0	6e-05		1.47e-08	0	0.98279	0.00095	0.01626		1.47e-08	3e-05	0	0.08442	0.91555
1.38e-08	0	0.99998	0	2e-05		1.38e-08	0	0.98348	0.00098	0.01554		1.38e-08	0.00013	0	0.08306	0.91681
1.3e-08	0	0.99997	0	3e-05		1.3e-08	0	0.98465	0.00092	0.01443		1.3e-08	0.00019	0	0.08358	0.91623
1.22e-08	0	0.99998	0	2e-05		1.22e-08	0	0.98522	0.00087	0.01391		1.22e-08	0.00017	0	0.08418	0.91565
1.15e-08	0	0.99998	0	2e-05		1.15e-08	0	0.98619	0.00062	0.01319		1.15e-08	0.00022	0	0.08331	0.91647
1.08e-08	0	0.99997	0	3e-05		1.08e-08	0	0.98781	0.00056	0.01163		1.08e-08	0.00043	0	0.08122	0.91835
1.02e-08	0	0.99998	0	2e-05		1.02e-08	0	0.98787	0.00067	0.01146		1.02e-08	0.00068	0	0.08245	0.91687
9.55e-09	0	1	0	0		9.55e-09	0	0.98912	0.00048	0.0104		9.55e-09	0.00088	0	0.08182	0.9173
8.98e-09	0	0.99999	0	1e-05		8.98e-09	0	0.99013	0.00058	0.00929		8.98e-09	0.00128	0	0.0808	0.91792
8.44e-09	0	1	0	0		8.44e-09	0	0.98993	0.00076	0.00931		8.44e-09	0.00161	0	0.07859	0.9198
7.94e-09	0	0.99999	0	1e-05		7.94e-09	0	0.99111	0.00065	0.00824		7.94e-09	0.00247	0	0.07923	0.9183
7.46e-09	0	0.99998	0	2e-05		7.46e-09	0	0.99153	0.0004	0.00807		7.46e-09	0.00333	0	0.07775	0.91892
7.02e-09	0	0.99997	0	3e-05		7.02e-09	0	0.9917	0.00054	0.00776		7.02e-09	0.00433	0	0.07891	0.91676
6.6e-09	0	0.99999	0	1e-05		6.6e-09	0	0.99202	0.00042	0.00756		6.6e-09	0.00627	0	0.07739	0.91634
6.2e-09	0	1	0	0		6.2e-09	0	0.99287	0.00034	0.00679		6.2e-09	0.00815	0	0.07591	0.91594
5.83e-09	0	0.99998	2e-05	0		5.83e-09	0	0.9932	0.00052	0.00628		5.83e-09	0.01106	0	0.07397	0.91497
5.48e-09	0	0.99998	1e-05	1e-05		5.48e-09	0	0.99358	0.00035	0.00607		5.48e-09	0.01448	0	0.07488	0.91064
5.16e-09	0	1	0	0		5.16e-09	0	0.9941	0.00033	0.00557		5.16e-09	0.01883	0	0.07315	0.90802
4.85e-09	0	0.99999	0	1e-05		4.85e-09	0	0.99478	0.00018	0.00504		4.85e-09	0.02449	0	0.07363	0.90188
4.56e-09	0	0.99999	0	1e-05		4.56e-09	0	0.99476	0.0003	0.00494		4.56e-09	0.03044	0	0.07252	0.89704
4.29e-09	0	0.99999	0	1e-05		4.29e-09	0	0.99525	0.00033	0.00442		4.29e-09	0.03889	0	0.07194	0.88917
4.03e-09	0	0.99997	0	3e-05		4.03e-09	0	0.99515	0.00035	0.0045		4.03e-09	0.04844	0	0.07024	0.88132
3.79e-09	0	0.99997	0	3e-05		3.79e-09	0	0.99583	0.00025	0.00392		3.79e-09	0.0593	0	0.07065	0.87005
3.56e-09	0	0.99999	0	1e-05		3.56e-09	0	0.99567	0.00024	0.00409		3.56e-09	0.07178	0	0.06864	0.85958
3.35e-09	0	0.99997	1e-05	2e-05		3.35e-09	0	0.9958	0.00028	0.00392		3.35e-09	0.0855	0	0.06724	0.84726
3.15e-09	0	0.99999	1e-05	0		3.15e-09	0	0.99658	0.00025	0.00317		3.15e-09	0.10273	0	0.06737	0.8299
2.96e-09	0	0.99998	0	2e-05		2.96e-09	0	0.99682	0.00022	0.00296		2.96e-09	0.11838	0	0.06632	0.8153
2.78e-09	0	0.99999	0	1e-05		2.78e-09	0	0.99696	0.00018	0.00286		2.78e-09	0.14264	0	0.06534	0.79202
2.62e-09	0	0.99999	0	1e-05		2.62e-09	0	0.99716	0.00021	0.00263		2.62e-09	0.16517	0	0.06305	0.77178
2.46e-09	0	1	0	0		2.46e-09	0	0.99729	0.00021	0.0025		2.46e-09	0.19024	0	0.0629	0.74686
2.31e-09	0	1	0	0		2.31e-09	0	0.99723	0.00016	0.00261		2.31e-09	0.2186	0	0.06084	0.72056
2.18e-09	0	0.99997	0	3e-05		2.18e-09	0	0.99768	6e-05	0.00226		2.18e-09	0.24281	0	0.06324	0.69395
2.05e-09	0	1	0	0		2.05e-09	0	0.99775	0.00015	0.0021		2.05e-09	0.27331	0	0.0605	0.66619
1.92e-09	0	1	0	0		1.92e-09	0	0.99801	0.0001	0.00189		1.92e-09	0.30275	0	0.05897	0.63828
1.81e-09	0	0.99999	0	1e-05		1.81e-09	0	0.998	9e-05	0.00191		1.81e-09	0.33413	0	0.05869	0.60718
1.7e-09	0	0.99999	0	1e-05		1.7e-09	0	0.99814	0.00014	0.00172		1.7e-09	0.36374	0	0.05645	0.57981
1.6e-09	0	1	0	0		1.6e-09	0	0.99814	0.00011	0.00175		1.6e-09	0.39389	0	0.05535	0.55076
1.5e-09	0	1	0	0		1.5e-09	0	0.99843	0.00013	0.00144		1.5e-09	0.42568	0	0.05383	0.52049
1.41e-09	0	1	0	0		1.41e-09	0	0.99853	7e-05	0.0014		1.41e-09	0.46227	0	0.05153	0.4862
1.33e-09	0	1	0	0		1.33e-09	0	0.99852	9e-05	0.00139		1.33e-09	0.48964	0	0.0517	0.45866
1.25e-09	0	0.99999	0	1e-05		1.25e-09	0	0.99869	6e-05	0.00125		1.25e-09	0.51935	0	0.05021	0.43044
1.18e-09	0	1	0	0		1.18e-09	0	0.99864	6e-05	0.0013		1.18e-09	0.54935	0	0.05001	0.40064
1.11e-09	0	1	0	0		1.11e-09	0	0.99881	8e-05	0.00111		1.11e-09	0.57816	0	0.04682	0.37502
1.04e-09	0	1	0	0		1.04e-09	0	0.99869	0.0001	0.00121		1.04e-09	0.60415	0	0.0461	0.34975
9.77e-10	0	1	0	0		9.77e-10	0	0.99882	8e-05	0.0011		9.77e-10	0.63052	0	0.04449	0.32499
9.19e-10	0	1	0	0		9.19e-10	0	0.99887	0.00011	0.00102		9.19e-10	0.65561	0	0.04367	0.30072
8.64e-10	0	1	0	0		8.64e-10	0	0.99905	3e-05	0.00092		8.64e-10	0.68315	0	0.04155	0.2753
8.12e-10	0	1	0	0		8.12e-10	0	0.99917	7e-05	0.00076		8.12e-10	0.70255	0	0.0421	0.25535
7.64e-10	0	1	0	0		7.64e-10	0	0.99908	3e-05	0.00089		7.64e-10	0.72324	0	0.03916	0.2376
7.18e-10	0	1	0	0		7.18e-10	0	0.99924	2e-05	0.00074		7.18e-10	0.74585	0	0.03902	0.21513
6.75e-10	0	1	0	0		6.75e-10	0	0.99932	4e-05	0.00064		6.75e-10	0.76387	0	0.03723	0.1989
6.35e-10	0	0.99999	0	1e-05		6.35e-10	0	0.99927	3e-05	0.0007		6.35e-10	0.77783	0	0.03687	0.1853
5.97e-10	0	0.99999	0	1e-05		5.97e-10	0	0.9993	4e-05	0.00066		5.97e-10	0.79705	0	0.03524	0.16771
5.61e-10	0	1	0	0		5.61e-10	0	0.99942	5e-05	0.00053		5.61e-10	0.81075	0	0.03366	0.15559
5.28e-10	0	1	0	0		5.28e-10	0	0.99942	3e-05	0.00055		5.28e-10	0.82504	0	0.03207	0.14289
4.96e-10	0	1	0	0		4.96e-10	0	0.99948	2e-05	0.0005		4.96e-10	0.83691	0	0.03201	0.13108
4.67e-10	0	1	0	0		4.67e-10	0	0.99943	2e-05	0.00055		4.67e-10	0.84841	0	0.03143	0.12016
4.39e-10	0	1	0	0		4.39e-10	0	0.9995	5e-05	0.00045		4.39e-10	0.86129	0	0.02872	0.10999
4.12e-10	0	1	0	0		4.12e-10	0	0.99946	4e-05	0.0005		4.12e-10	0.86954	0	0.02839	0.10207
3.88e-10	0	1	0	0		3.88e-10	0	0.99958	0	0.00042		3.88e-10	0.88009	0	0.02769	0.09222
3.65e-10	0	0.99999	0	1e-05		3.65e-10	0	0.99962	2e-05	0.00036		3.65e-10	0.88978	0	0.02611	0.08411
3.43e-10	0	1	0	0		3.43e-10	0	0.99967	2e-05	0.00031		3.43e-10	0.8956	0	0.02465	0.07975
3.22e-10	0	1	0	0		3.22e-10	0	0.99961	2e-05	0.00037		3.22e-10	0.90442	0	0.02467	0.07091
3.03e-10	0	0.99999	0	1e-05		3.03e-10	0	0.99964	1e-05	0.00035		3.03e-10	0.91114	0	0.02347	0.06539
2.85e-10	0	1	0	0		2.85e-10	0	0.9998	0	0.0002		2.85e-10	0.91921	0	0.0221	0.05869
2.68e-10	0	1	0	0		2.68e-10	0	0.99974	2e-05	0.00024		2.68e-10	0.9239	0	0.02119	0.05491
2.52e-10	0	1	0	0		2.52e-10	0	0.99966	2e-05	0.00032		2.52e-10	0.92899	0	0.02068	0.05033
2.37e-10	0	0.99999	0	1e-05		2.37e-10	0	0.99977	3e-05	0.0002		2.37e-10	0.93292	0	0.01998	0.0471
2.23e-10	0	1	0	0		2.23e-10	0	0.9997	2e-05	0.00028		2.23e-10	0.93888	0	0.01875	0.04237
2.09e-10	0	1	0	0		2.09e-10	0	0.99969	2e-05	0.00029		2.09e-10	0.94383	0	0.01843	0.03774
1.97e-10	0	1	0	0		1.97e-10	0	0.99984	2e-05	0.00014		1.97e-10	0.94722	0	0.01715	0.03563
1.85e-10	0	1	0	0		1.85e-10	0	0.99981	0	0.00019		1.85e-10	0.95273	0	0.01524	0.03203
1.74e-10	0	1	0	0		1.74e-10	0	0.99982	1e-05	0.00017		1.74e-10	0.95378	0	0.01632	0.0299
1.64e-10	0	1	0	0		1.64e-10	0	0.99984	0	0.00016		1.64e-10	0.95706	0	0.01436	0.02858
1.54e-10	0	1	0	0		1.54e-10	0	0.99982	2e-05	0.00016		1.54e-10	0.96011	0	0.01402	0.02587
1.45e-10	0	0.99999	0	1e-05		1.45e-10	0	0.99982	1e-05	0.00017		1.45e-10	0.96275	0	0.01349	0.02376
1.36e-10	0	1	0	0		1.36e-10	0	0.99987	1e-05	0.00012		1.36e-10	0.96517	0	0.01328	0.02155
1.28e-10	0	1	0	0		1.28e-10	0	0.99983	1e-05	0.00016		1.28e-10	0.9669	0	0.01221	0.02089
1.2e-10	0	1	0	0		1.2e-10	0	0.99985	2e-05	0.00013		1.2e-10	0.96984	0	0.01135	0.01881
1.13e-10	0	1	0	0		1.13e-10	0	0.99982	1e-05	0.00017		1.13e-10	0.97205	0	0.01092	0.01703
1.06e-10	0	1	0	0		1.06e-10	0	0.99996	0	4e-05		1.06e-10	0.97371	0	0.01065	0.01564
1e-10	0	1	0	0		1e-10	0	0.99997	0	3e-05		1e-10	0.9757	0	0.00946	0.01484

## Sheet: Figure 5c
Figure 5c
Overall probability that shrinkage occurs for d'=0.16: 8.316e-01
replacement and shrinkage never occurs for d'=0.16.
mutation rates interval for sensitive and shrinkage (d'=0.16) mean 9.33e-06, median 9.33e-08, (5%: 1.97e-10, 25%: 2.96e-09, 75%: 2.94e-06, 95%: 5.66e-05)
mutation rates interval for polycl. resistance and shrinkage (d'=0.16) mean 3.23e-04, median 2.33e-04, (5%: 3.05e-05, 25%: 1.11e-04, 75%: 4.32e-04, 95%: 9.62e-04)
Overall probability that shrinkage occurs for d'=0.2: 8.853e-02
mutation rates interval for replacement and shrinkage (d'=0.2) mean 1.09e-04, median 6.80e-05, (5%: 5.79e-06, 25%: 3.05e-05, 75%: 1.43e-04, 95%: 3.38e-04)
sensitive and shrinkage never occurs for d'=0.2.
mutation rates interval for polycl. resistance and shrinkage (d'=0.2) mean 6.27e-04, median 4.59e-04, (5%: 9.85e-05, 25%: 2.48e-04, 75%: 8.00e-04, 95%: 1.78e-03)
Overall probability that shrinkage occurs for d'=0.25: 8.824e-02
mutation rates interval for replacement and shrinkage (d'=0.25) mean 1.10e-04, median 7.24e-05, (5%: 6.16e-06, 25%: 3.05e-05, 75%: 1.43e-04, 95%: 3.59e-04)
sensitive and shrinkage never occurs for d'=0.25.
mutation rates interval for polycl. resistance and shrinkage (d'=0.25) mean 6.28e-04, median 4.59e-04, (5%: 9.85e-05, 25%: 2.48e-04, 75%: 8.00e-04, 95%: 1.78e-03)

[truncated: 8 more sheets: SuppFig 2, SuppFig 3, SuppFig 4, SuppFig 6, SuppFig 7, SuppFig9, SuppFig 10, SuppFig11]
